# Supplementary material for: Origin of the Mobile Di-Hydro-Pteroate Synthase Gene Determining Sulfonamide Resistance in Clinical Isolates
Source: Front Microbiol. 2019 Jan 10;9:3332. doi: 10.3389/fmicb.2018.03332 (PMC6335563; doi:10.3389/fmicb.2018.03332)
Supplement: Supplementary file 1 [file Table_1.XLSX]

## Sheet: Hoja1
Supplementary Table 1 – List of accession numbers for chromosomal and plasmid sequences containing FolP/Sul/GlmM-encoding genes used in this work. The sequence accession number, the species name and the corresponding FolP, Sul and GlmM protein accessions are provided in different columns.
Species	Genome ID	FolP ID	GlmM ID
Gluconobacter oxydans	NC_006677.1	WP_011253062.1	WP_011253214.1
Acidaminococcus fermentans	NC_013740.1	WP_012938573.1	WP_012938298.1
1_Acidimicrobium ferrooxidans	NC_013124.1	WP_015799292.1	WP_015797900.1
2_Acidimicrobium ferrooxidans	NC_013124.1	WP_015798720.1	WP_015797900.1
Acidobacterium capsulatum	NC_012483.1	WP_015897343.1	WP_015896858.1
1_Acidothermus cellulolyticus	NC_008578.1	WP_041835190.1	WP_041835222.1
2_Acidothermus cellulolyticus	NC_008578.1	WP_011720674.1	WP_041835222.1
Arcanobacterium haemolyticum	NC_014218.1	WP_013169509.1	WP_013170534.1
Aeromonas hydrophila subsp. hydrophila ATCC 7966	NC_008570.1	YP_857800.1	YP_857799.1
Bordetella pertussis Tohama I	NC_002929.2	NP_879860.1	NP_879859.1
Alcanivorax borkumensis SK2	NC_008260.1	WP_011587619.1	WP_011587620.1
Alteromonas macleodii	NC_018632.1	WP_014949366.1	WP_014949367.1
Ehrlichia canis	NC_007354.1	WP_011304744.1	-
Aquifex aeolicus VF5	NC_000918.1	NP_214013.1	NP_213351.1
Martelella endophytica	NZ_CP010803.1	WP_045685308.1	WP_045683415.1
Dechloromonas aromatica	NC_007298.1	WP_011286710.1	WP_011286711.1
Bacillus subtilis subsp. subtilis str. 168	NC_000964.3	NP_387958.1	NP_388058.1
Bacillus anthracis	NC_003997.3	NP_842640.1	NP_842723.1
Bacteroides fragilis	NC_006347.1	YP_097740.1	YP_101174.1
Beijerinckia indica	NC_010581.1	WP_012383163.1	WP_012386535.1
Bifidobacterium longum NCC2705	NC_004307.2	NP_696835.1	NP_696356.1
Bradyrhizobium diazoefficiens USDA 110	NC_004463.1	NP_769699.1	NP_774048.1
Brucella melitensis	NC_003317.1	WP_002964147.1	WP_005970906.1
Burkholderia mallei ATCC 23344	NC_006348.1	YP_102541.1	YP_102542.1
Caldisericum exile	NC_017096.1	WP_014452951.1	WP_014453109.1
Caldithrix abyssi	NZ_CP018099.1	WP_006928076.1	WP_006926964.1
Dichelobacter nodosus	NC_009446.1	WP_012031532.1	WP_012031138.1
1_Catenulispora acidiphila	NC_013131.1	WP_015796971.1	WP_012785198.1
2_Catenulispora acidiphila	NC_013131.1	WP_015796494.1	WP_012785198.1
Caulobacter vibrioides CB15	NC_002696.2	NP_422018.1	NP_418936.1
Cellvibrio japonicus	NC_010995.1	WP_012488267.1	WP_012488266.1
Chlamydia trachomatis D/UW-3/CX	NC_000117.1	NP_220130.1	NP_220336.1
Chlamydia avium 10DC88	CP006571.1	AHK63634.1	AHK63425.1
Chlamydophila pneumoniae LPCoLN	CP001713.1	ACZ32647.1	ACZ32858.1
Chlamydia muridarum str. Nigg isolate CM001	CP027217.1	AVM98455.1	AVM97812.1
Chlamydia psittaci Mat116	CP002744.1	AGE75578.1	AGE75365.1
Chlamydophila caviae GPIC	AE015925.1	AAP05738.1	AAP05530.1
Chlamydia felis Fe/C-56 Fe/C-56	AP006861.1	BAE80786.1	BAE80996.1
Chlamydia abortus strain GIMC 2006:CabB577	CP024084.1	AUS60451.1	AUS60237.1
Chlamydia gallinacea strain JX-1	CP019792.1	AQT77714.1	AQT77078.1
Nitrosococcus oceani	NC_007484.1	WP_011331003.1	WP_004269168.1
Chromobacterium violaceum ATCC 12472	NC_005085.1	WP_011137343.1	WP_011137342.1
Chroococcidiopsis thermalis	NC_019695.1	WP_015154973.1	WP_015155546.1
Desulfurispirillum indicum	NC_014836.1	WP_013506915.1	WP_013506918.1
Chthonomonas calidirosea	NC_021487.1	WP_016483394.1	WP_016481443.1
Clostridium acetobutylicum ATCC 824	NC_003030.1	NP_349528.1	NP_347124.1
Colwellia psychrerythraea	NC_003910.7	WP_011044211.1	WP_011044209.1
Rhodoferax ferrireducens	NC_007908.1	WP_011464305.1	WP_011464306.1
Coprothermobacter proteolyticus	NC_011295.1	WP_012543571.1	WP_012543440.1
Atopobium parvulum	NC_013203.1	WP_012808207.1	WP_012809329.1
1_Mycobacterium smegmatis	NC_008596.1	YP_890324.1	YP_885939.1
2_Mycobacterium smegmatis	NC_008596.1	YP_889335.1	YP_885939.1
Coxiella burnetii RSA 493	NC_002971.4	NP_820340.1	NP_820339.1
Deferribacter desulfuricans	NC_013939.1	WP_013007747.1	WP_013007750.1
Dehalococcoides mccartyi	NC_002936.3	WP_010937274.1	WP_010936305.1
Deinococcus radiodurans R1	NC_001263.1	NP_293892.1	NP_295794.1
Desulfurobacterium thermolithotrophum	NC_015185.1	WP_013638003.1	WP_013638006.1
Dictyoglomus turgidum DSM 6724	NC_011661.1	YP_002352518.1	YP_002352913.1
Thioalkalivibrio sulfidiphilus	NC_011901.1	WP_012637554.1	WP_012637555.1
Cryptobacterium curtum	NC_013170.1	WP_012802639.1	WP_012802795.1
Elusimicrobium minutum	NC_010644.1	WP_012414803.1	WP_012415486.1
Endomicrobium proavitum	NZ_CP009498.1	WP_052570799.1	WP_052570797.1
Endozoicomonas montiporae CL-33	NZ_CP013251.1	WP_034878342.1	WP_034878340.1
Escherichia coli K12	NC_000913.3	NP_417644.1	NP_417643.1
Erythrobacter litoralis	NC_007722.1	WP_011413429.1	WP_041685986.1
Ferrimonas balearica	NC_014541.1	WP_013346387.1	WP_013344627.1
Fimbriimonas ginsengisoli	NZ_CP007139.1	WP_025229307.1	WP_025228295.1
Francisella tularensis subsp. tularensis SCHU S4	NC_006570.2	YP_169935.1	YP_169154.1
1_Frankia casuarinae	NC_007777.1	WP_011438761.1	WP_011435069.1
2_Frankia casuarinae	NC_007777.1	WP_011438213.1	WP_011435069.1
Fusobacterium nucleatum subsp. nucleatum ATCC 25586	NC_003454.1	NP_602987.1	NP_603270.1
Gallionella capsiferriformans	NC_014394.1	WP_013294179.1	WP_013294178.1
1_Geodermatophilus obscurus	NC_013757.1	WP_012948936.1	WP_012950441.1
4_Geodermatophilus obscurus	NC_013757.1	WP_049788524.1	WP_012950441.1
3_Geodermatophilus obscurus	NC_013757.1	WP_041241268.1	WP_012950441.1
2_Geodermatophilus obscurus	NC_013757.1	WP_012948955.1	WP_012950441.1
Gloeomargarita lithophora	NZ_CP017675.1	WP_071455736.1	WP_099092527.1
Stackebrandtia nassauensis	NC_013947.1	WP_013021410.1	WP_013016206.1
Granulosicoccus antarcticus	NZ_CP018632.1	WP_088917622.1	WP_088917623.1
Hahella chejuensis	NC_007645.1	WP_011395178.1	WP_011395179.1
Halioglobus pacificus strain RR3-57	NZ_CP019046.1	WP_084179976.1	WP_075999025.1
Halobacteriovorax marinus	NC_016620.1	WP_014244384.1	WP_014244709.1
Halomonas campaniensis	NZ_CP007757.1	WP_095604460.1	WP_038480703.1
Halomonas campaniensis	NZ_CP007757.1	WP_095604460.1	WP_038485902.1
Halothiobacillus neapolitanus	NC_013422.1	WP_012824823.1	WP_012824821.1
Hyphomicrobium denitrificans	NC_014313.1	WP_013216371.1	WP_013216366.1
Hyphomonas neptunium ATCC 15444	NC_008358.1	WP_011647359.1	WP_011645202.1
Idiomarina loihiensis	NC_006512.1	WP_011234225.1	WP_011234224.1
1_Jiangella alkaliphila	NZ_LT629791.1	WP_046767913.1	WP_046769000.1
2_Jiangella alkaliphila	NZ_LT629791.1	WP_046769166.1	WP_046769000.1
Kangiella koreensis	NC_013166.1	WP_015781380.1	WP_015781379.1
Kineococcus radiotolerans	NC_009664.2	WP_012085134.1	WP_012084943.1
Kiritimatiella glycovorans	NZ_CP010904.1	WP_052882595.1	WP_052881375.1
Kosmotoga olearia TBF 19.5.1	NC_012785.1	WP_049753288.1	WP_012744564.1
Lactococcus lactis subsp. lactis Il1403	NC_002662.1	NP_267311.1	NP_266580.1
Streptococcus pyogenes	NC_002737.2	NP_269255.1	NP_269209.1
Legionella pneumophila subsp. pneumophila str. Philadelphia 1	NC_002942.5	YP_096791.1	YP_096790.1
Leptospira interrogans serovar Lai str. 56601	NC_004342.2	NP_710238.1	NP_713980.1
Leptospira santarosai serovar Shermani	NZ_AKWT02000032.1	WP_004461589.1	WP_061525921.1
Leptospira borgpetersenii serovar Hardjo-bovis	NC_008508.1	WP_011671207.1	WP_011670992.1
Leptospira alstonii strain GWTS #1	NZ_CP015217.1	WP_069605701.1	WP_069606014.1
Leptospira biflexa serovar Patoc	NC_010602.1	WP_012390160.1	WP_012387541.1
2_Limnochorda pilosa	NZ_AP014924.1	WP_082726400.1	WP_068141621.1
1_Limnochorda pilosa	NZ_AP014924.1	WP_068132963.1	WP_068141621.1
Magnetococcus marinus	NC_008576.1	WP_049757787.1	WP_011712056.1
Methylacidiphilum infernorum	NC_010794.1	WP_012464234.1	WP_012464231.1
Methylobacterium radiotolerans	NC_010505.1	WP_012317520.1	WP_024828841.1
Methylococcus capsulatus	NC_002977.6	WP_010961545.1	WP_010961099.1
Methylocystis bryophila	NZ_CP019948.1	WP_085773742.1	WP_085773849.1
Methylotenera mobilis	NC_012968.1	WP_015832638.1	WP_015832637.1
Microbulbifer thermotolerans	NZ_CP014864.1	WP_067151721.1	WP_067151724.1
Tropheryma whipplei	NC_004572.3	WP_011102663.1	WP_011096116.1
1_Brachybacterium faecium	NC_013172.1	YP_003154715.1	YP_003155704.1
2_Brachybacterium faecium	NC_013172.1	YP_003156051.1	YP_003155704.1
2_Salinispora tropica	NC_009380.1	WP_011904613.1	WP_012015067.1
1_Salinispora tropica	NC_009380.1	WP_018832175.1	WP_012015067.1
Acinetobacter pittii PHEA-2	NC_016603.1	YP_004996389.1	YP_004997055.1
Moritella viscosa	NZ_LN554852.1	WP_045111678.1	WP_045111677.1
1_Nakamurella multipartita	NC_013235.1	WP_083785995.1	WP_015746499.1
2_Nakamurella multipartita	NC_013235.1	WP_015747415.1	WP_015746499.1
Neisseria meningitidis MC58	NC_003112.2	NP_274695.1	NP_274694.1
Nitrosomonas europaea	NC_004757.1	WP_011111159.1	WP_011111160.1
Thermodesulfovibrio yellowstonii DSM 11347	NC_011296.1	YP_002248470.1	YP_002247900.1
Nostoc punctiforme	NC_010628.1	WP_012410661.1	WP_012407421.1
Marinomonas mediterranea MMB-1	NC_015276.1	WP_013660153.1	WP_013660154.1
Oleiphilus messinensis	NZ_CP021425.1	WP_087460657.1	WP_087460658.1
Opitutus terrae	NC_010571.1	WP_012375169.1	WP_012376402.1
Frischella perrara	NZ_CP009056.1	WP_039103459.1	WP_039103461.1
Herbaspirillum seropedicae	NZ_CP011930.1	WP_013233405.1	WP_013233406.1
Waddlia chondrophila WSU 86-1044	CP001928.1	ADI38151.1	ADI37787.1
Parachlamydia acanthamoebae	NC_015702.1	WP_013924718.1	WP_006342435.1
Parvularcula bermudensis	NC_014414.1	WP_083811017.1	WP_013300697.1
2_Haemophilus influenzae Rd KW20	NC_000907.1	NP_439615.1	NP_439614.1
1_Haemophilus influenzae Rd KW20	NC_000907.1	NP_439487.1	NP_439488.1
Candidatus Pelagibacter ubique	NC_007205.1	WP_011281805.1	WP_011281806.1
Phycisphaera mikurensis	NC_017080.1	WP_014435708.1	-
Mesorhizobium ciceri biovar biserrulae WSM1271	NC_014923.1	YP_004143260.1	YP_004140510.1
Hydrogenovibrio crunogenus	NC_007520.2	WP_011370236.1	WP_011370237.1
Rhodopirellula baltica SH 1	NC_005027.1	NP_867284.1	-
Pleurocapsa minor	NC_019689.1	WP_041392870.1	WP_015144725.1
Pleurocapsa minor	NC_019689.1	WP_041392870.1	WP_015142372.1
Propionibacterium acnes	NC_006085.1	WP_002517047.1	WP_002514806.1
Pseudoalteromonas atlantica	NC_008228.1	WP_011574408.1	WP_011574409.1
Pseudomonas aeruginosa PAO1	NC_002516.2	NP_253438.1	NP_253437.1
1_Amycolatopsis mediterranei	NC_014318.1	YP_003770841.1	YP_003762950.1
3_Amycolatopsis mediterranei	NC_014318.1	YP_003766061.1	YP_003762950.1
4_Amycolatopsis mediterranei	NC_014318.1	YP_003763570.1	YP_003762950.1
2_Amycolatopsis mediterranei	NC_014318.1	YP_003769326.1	YP_003762950.1
2_Amycolatopsis sp. AA4	NZ_CP024894.1	WP_009082391.1	WP_009072363.1
1_Amycolatopsis sp. AA4	NZ_CP024894.1	WP_050788356.1	WP_009072363.1
3_Amycolatopsis sp. AA4	NZ_CP024894.1	WP_009084617.1	WP_009072363.1
Psychromonas ingrahamii	NC_008709.1	WP_011769218.1	WP_011769219.1
Coraliomargarita akajimensis	NC_014008.1	WP_013044133.1	WP_013044684.1
Sinorhizobium meliloti 1021	NC_003047.1	NP_385917.1	NP_386840.1
Rhodanobacter denitrificans	NC_020541.1	WP_007508190.1	WP_007508193.1
Rhodobacter sphaeroides 2.4.1	NC_007493.2	YP_351912.1	YP_351913.1
Parvibaculum lavamentivorans	NC_009719.1	WP_012111048.1	WP_012111049.1
Candidatus Phaeomarinobacter ectocarpi	NZ_HG966617.1	CDO58899.1	WP_043949724.1
Rhodospirillum rubrum ATCC 11170	NC_007643.1	YP_426187.1	YP_426188.1
Rubrobacter xylanophilus	NC_008148.1	WP_011565142.1	WP_041329098.1
Gynuella sunshinyii	NZ_CP007142.1	WP_044619063.1	WP_044620374.1
Selenomonas sputigena	NC_015437.1	WP_013740529.1	WP_006191431.1
Shewanella oneidensis MR-1	NC_004347.2	NP_716823.1	NP_716824.1
Steroidobacter denitrificans	NZ_CP011971.1	WP_066922954.1	WP_066919831.1
1_Conexibacter woesei	NC_013739.1	WP_012933152.1	WP_012933360.1
2_Conexibacter woesei	NC_013739.1	WP_012935264.1	WP_012933360.1
Sphingomonas wittichii	NC_009511.1	WP_012050751.1	WP_011950934.1
Sphaerochaeta pleomorpha str. Grapes	CP003155.1	AEV28818.1	AEV30785.1
Treponema brennaborense DSM 12168	NC_015500.1	AEE16592.1	-
Spirochaeta africana DSM 8902	CP003282.1	AFG37159.1	-
Treponema sp. OMZ 838	CP009227.1	AIW90566.1	-
Treponema succinifaciens DSM 2489	CP002631.1	AEB14063.1	-
Spirochaeta thermophila DSM 6192	CP001698.1	ADN02773.1	-
Treponema caldarium DSM 7334	CP002868.1	AEJ19346.1	-
Sulfuritalea hydrogenivorans	NZ_AP012547.1	WP_041101846.1	WP_041098082.1
1_Streptomyces coelicolor	NC_003888.3	NP_627604.1	NP_628894.1
2_Streptomyces coelicolor	NC_003888.3	NP_629289.1	NP_628894.1
1_Streptosporangium roseum	NC_013595.1	WP_012895519.1	WP_012887871.1
2_Streptosporangium roseum	NC_013595.1	WP_012890098.1	WP_012887871.1
Prochlorococcus marinus	NC_005042.1	NP_875294.1	NP_874665.1
Thermanaerovibrio acidaminovorans	NC_013522.1	YP_003317137.1	YP_003317354.1
Thermus thermophilus HB8	NC_006461.1	YP_143457.1	YP_144322.1
Moorella thermoacetica ATCC 39073	NC_007644.1	YP_428992.1	YP_431076.1
Thermodesulfobacterium geofontis	NC_015682.1	WP_013910144.1	WP_013910147.1
Thermomicrobium roseum	NC_011959.1	WP_015922274.1	WP_015922131.1
Thermotoga maritima MSB8	NC_000853.1	NP_227856.1	NP_227999.1
Thiobacillus denitrificans	NC_007404.1	WP_011311646.1	WP_011311647.1
Thioploca ingrica	NZ_AP014633.1	WP_083942729.1	-
Finegoldia magna	NC_010376.1	WP_012290686.1	WP_012290907.1
Veillonella parvula	NC_013520.1	WP_012864034.1	WP_012863869.1
2_Verrucomicrobium spinosum	NZ_ABIZ01000001.1	WP_009961179.1	WP_044133516.1
1_Verrucomicrobium spinosum	NZ_ABIZ01000001.1	WP_009958893.1	WP_044133516.1
Vibrio cholerae O1 biovar El Tor str. N16961	NC_002505.1	NP_230287.1	NP_230288.1
Xanthomonas campestris pv. campestris str. ATCC 33913	NC_003902.1	NP_637084.1	NP_637887.1
Yersinia pestis CO92	NC_003143.1	YP_002348390.1	YP_002348389.1
Azoarcus olearius	NZ_CP016210.1	WP_065340082.1	WP_065340083.1
Escherichia coli	M28829.1	AAA26452.1	-
Pasteurella multocida	U57647.1	AAB05462.1	-
Pseudomonas aeruginosa	U12338.3	AAB60006.1	-
Escherichia coli	AF205943.1	AAG45723.1	-
Escherichia coli	U12441.2	AAK95985.1	-
Actinobacillus pleuropneumoniae	AF303375.1	AAL09326.1	-
Shigella sonnei	AF497970.1	AAM21663.1	-
Escherichia coli	AY259085.1	AAP20908.1	-
Escherichia coli	AY259085.1	AAP20913.1	-
Escherichia coli	AY259086.1	AAP20924.1	-
Escherichia coli	AY259086.1	AAP20929.1	-
Pseudomonas aeruginosa	AY257539.1	AAP22609.1	-
Escherichia coli	AY260546.3	AAP22979.1	-
Citrobacter freundii	AY162283.2	AAR12142.1	-
Acinetobacter baumannii	DQ112355.1	AAZ14850.1	-
Vibrio cholerae	DQ310703.1	ABC54726.1	-
Vibrio cholerae	DQ310703.1	ABC54730.1	-
Avibacterium paragallinarum	EF015636.1	ABK20313.1	-
Pseudomonas aeruginosa	EF138817.1	ABO21797.1	-
Klebsiella pneumoniae	EF667294.1	ABS18770.1	-
Klebsiella pneumoniae	EF667294.1	ABS18775.1	-
Escherichia coli	EU056266.1	ABU24282.1	-
Pseudomonas aeruginosa	DQ914960.2	ABY60429.1	-
Pseudomonas aeruginosa	DQ914960.2	ABY60434.1	-
Actinobacillus pleuropneumoniae serovar 7 str. AP76	CP001093.1	ACE62788.1	-
Klebsiella pneumoniae	EU722351.3	ACE95085.1	-
Klebsiella pneumoniae	EU722351.3	ACE95088.1	-
Escherichia coli	EU687490.1	ACF04953.1	-
Salmonella enterica subsp. enterica serovar Schwarzengrund str. CVM19633	CP001125.1	ACF88502.1	ACF88538.1
Salmonella enterica subsp. enterica serovar Schwarzengrund str. CVM19633	CP001125.1	ACF88618.1	-
Klebsiella pneumoniae	EU908090.1	ACH42176.1	-
Klebsiella pneumoniae	EU908090.1	ACH42181.1	-
Escherichia coli	FJ196384.1	ACJ63252.1	-
Escherichia coli	FJ196385.1	ACJ63260.1	-
Escherichia coli	FJ196386.1	ACJ63271.1	-
Escherichia coli	FJ196387.1	ACJ63276.1	-
Escherichia coli	FJ196388.1	ACJ63281.1	-
Pasteurella multocida	FJ197818.1	ACN39575.1	-
Klebsiella aerogenes	FJ004895.1	ACO24913.1	-
Klebsiella aerogenes	FJ004895.1	ACO24920.1	-
Escherichia coli	FJ763641.1	ACO24926.1	-
Escherichia coli	FJ763641.1	ACO24933.1	-
Enterobacter cloacae	EU855787.1	ACO54027.1	ACO54190.1
Enterobacter cloacae	EU855787.1	ACO54184.1	-
Enterobacter cloacae	EU855787.1	ACO54189.1	-
Enterobacter cloacae	EU855788.1	ACO54337.1	ACO54446.1
Enterobacter cloacae	EU855788.1	ACO54340.1	-
Enterobacter cloacae	EU855788.1	ACO54447.1	-
Enterobacter cloacae	EU855788.1	ACO54452.1	-
Glaesserella parasuis	FJ670543.1	ACQ90308.1	-
Escherichia coli	EU914101.1	ACT83780.1	-
Enterobacter cloacae	GQ422826.1	ACV33242.1	-
Pseudomonas aeruginosa	GQ396666.1	ACV41757.1	-
Pseudomonas aeruginosa	GQ388247.1	ACX47988.1	-
Edwardsiella tarda EIB202	CP001136.1	ACY86424.1	-
Salmonella enterica subsp. enterica serovar Typhimurium	GQ150541.1	ADB23338.1	-
Salmonella enterica subsp. enterica serovar Typhimurium	GQ150541.1	ADB23352.1	-
Escherichia coli	GU256641.1	ADB84919.1	-
Aeromonas caviae	GQ891757.1	ADI55018.1	-
Proteus mirabilis	GQ891753.1	ADI55030.1	-
Glaesserella parasuis	HM486907.1	ADM92621.1	-
Salmonella enterica subsp. enterica serovar Typhimurium	GU562437.2	ADN80881.1	-
Klebsiella aerogenes	HQ401565.1	ADW66525.1	-
Enterobacter cloacae	HQ401566.1	ADW66534.1	-
Citrobacter freundii	HQ401567.1	ADW66544.1	-
Salmonella enterica subsp. enterica serovar Typhimurium str. ST4/74	CP002490.1	ADX20578.1	-
Providencia stuartii	JN193567.1	AEW26708.1	-
Providencia stuartii	JN193567.1	AEW26715.1	-
uncultured bacterium	JN581942.1	AEY63598.1	-
Acinetobacter baumannii A424	JN676148.1	AFB76381.1	-
Acinetobacter baumannii A424	JN676148.1	AFB76403.1	-
Pasteurella multocida subsp. multocida str. HN06	CP003314.1	AFF25525.1	-
Salmonella enterica subsp. enterica serovar Bovismorbificans	JX026665.1	AFM31266.1	-
Klebsiella michiganensis E718	JQ314407.1	AFN40206.1	-
Acinetobacter baylyi	JX041889.1	AFO69264.1	-
Acinetobacter bereziniae	JX235356.1	AFQ62667.1	-
Pseudomonas putida HB3267	CP003739.1	AGA76215.1	-
Pseudomonas putida HB3267	CP003739.1	AGA76223.1	-
Pseudomonas putida HB3267	CP003739.1	AGA76243.1	-
Escherichia coli	KC493654.1	AGE92049.1	-
Acinetobacter baumannii	JX844630.1	AGR54514.1	Present; Not annotated
Proteus mirabilis	KF501390.1	AGX26738.1	-
Proteus mirabilis	KF501390.1	AGX26741.1	-
Proteus mirabilis	KF501390.1	AGX26747.1	-
Escherichia coli	KJ170699.1	AHY02874.1	-
Enterobacter cloacae	JX880380.1	AIC76511.1	-
Pseudomonas aeruginosa	JX880381.1	AIC76515.1	-
Klebsiella pneumoniae	JX880382.1	AIC76519.1	-
Escherichia coli	JX880383.1	AIC76523.1	-
Acinetobacter baumannii	JX880384.1	AIC76527.1	-
Stenotrophomonas maltophilia	JX880385.1	AIC76531.1	-
Acinetobacter baumannii	JX880386.1	AIC76535.1	-
Escherichia coli	JX880387.1	AIC76540.1	-
Escherichia coli	JX880388.1	AIC76546.1	-
Klebsiella pneumoniae	JX880389.1	AIC76550.1	-
Klebsiella pneumoniae	JX880390.1	AIC76554.1	-
Klebsiella pneumoniae	JX880391.1	AIC76558.1	-
Klebsiella pneumoniae	JX880392.1	AIC76562.1	-
Enterobacter cloacae	JX880393.1	AIC76566.1	-
Escherichia coli	CP008738.1	AIG72837.1	AIG72838.1
Escherichia coli	CP008738.1	AIG72859.1	-
Edwardsiella anguillarum ET080813	CP006665.1	AIJ10613.1	Present; Not annotated
Escherichia coli	KJ802404.1	AIM48172.1	-
Providencia stuartii	KJ802405.1	AIM48374.1	-
Enterobacter cloacae	KJ812998.1	AIM48552.1	-
Klebsiella pneumoniae	CP008933.1	AIT04995.1	-
Vibrio cholerae	KM083064.1	AIW55716.1	AIW55725.1
Vibrio cholerae	KM083064.1	AIW55726.1	-
Kluyvera cryocrescens	KJ571202.1	AIZ06028.1	-
uncultured bacterium	KM506769.1	AJF34288.1	AJF34287.1
uncultured bacterium	KM506769.1	AJF34452.1	-
uncultured bacterium	KM506769.1	AJF34457.1	-
Acinetobacter baumannii	KM972589.1	AKB96495.1	-
Acinetobacter baumannii	KM972590.1	AKB96499.1	-
Acinetobacter baumannii	KM972591.1	AKB96504.1	-
Acinetobacter baumannii	KM972593.1	AKB96513.1	-
Acinetobacter baumannii	KM972594.1	AKB96522.1	-
Acinetobacter baumannii	KM972595.1	AKB96530.1	-
Acinetobacter baumannii	KM972596.1	AKB96537.1	-
Acinetobacter baumannii	KM972597.1	AKB96542.1	-
Acinetobacter baumannii	KM972598.1	AKB96550.1	-
Acinetobacter baumannii	KM972600.1	AKB96561.1	-
Pseudomonas aeruginosa	KP975076.1	AKJ19114.1	-
Citrobacter freundii	CP011611.1	AKL15777.1	AKL15799.1
Citrobacter freundii	CP011611.1	AKL15800.1	-
Klebsiella pneumoniae subsp. pneumoniae	KR351290.1	AKL80048.1	-
Salmonella sp. Nsa 243	KR338352.1	AKQ51618.1	-
Shewanella xiamenensis	KR780673.1	ALD16301.1	-
Shewanella xiamenensis	KR780673.1	ALD16304.1	-
Pseudomonas aeruginosa	KP754008.1	ALE32153.1	-
Pseudomonas putida	KP754009.1	ALE32160.1	-
Pseudomonas putida	KP754010.1	ALE32169.1	-
Pseudomonas putida	KP754011.1	ALE32175.1	-
Pseudomonas putida	KP754012.1	ALE32182.1	-
Escherichia coli	KT779550.1	ALG88139.1	ALG88138.1
Vibrio alginolyticus	KR231688.1	ALJ83447.1	-
Actinotignum schaalii	KT897470.1	ALN43811.1	-
Aeromonas caviae	KT175908.1	ALO62096.1	-
Klebsiella pneumoniae subsp. pneumoniae	CP013215.1	ALP55384.1	-
Acinetobacter baumannii	KT354506.1	ALU33378.1	-
Acinetobacter baumannii	KT317075.1	ALU33406.1	-
Acinetobacter baumannii	KT317076.1	ALU33423.1	-
Acinetobacter baumannii	KT317078.1	ALU33443.1	-
Acinetobacter baumannii	KT317079.1	ALU33457.1	-
Acinetobacter baumannii	KT317085.1	ALU33477.1	Present; Not annotated
Acinetobacter baumannii	KT317085.1	ALU33492.1	-
Acinetobacter baumannii	KT317085.1	ALU33497.1	-
Acinetobacter baumannii	KT317086.1	ALU33512.1	-
Acinetobacter baumannii	KT317086.1	ALU33517.1	-
Escherichia coli	KT988018.1	ALU65334.1	-
Escherichia coli	KT988019.1	ALU65346.1	-
Escherichia coli	KT988020.1	ALU65381.1	-
Acinetobacter baumannii	KT852971.1	AMD83516.1	AMD83534.1
Acinetobacter baumannii	KT852971.1	AMD83535.1	AMD83534.1
Salmonella enterica subsp. enterica serovar Stanley	KU726616.1	AMP34733.1	-
Enterobacter cloacae	KU302801.1	AMP35287.1	-
Enterobacter cloacae	KU302801.1	AMP35296.1	-
Enterobacter cloacae	KU302801.1	AMP35357.1	-
Enterobacter cloacae	KU302802.1	AMP35451.1	-
Enterobacter cloacae	KU302802.1	AMP35460.1	-
Enterobacter cloacae	KU302802.1	AMP35523.1	-
Klebsiella pneumoniae	KT820211.1	AMQ45225.1	-
Acinetobacter towneri	KT965093.1	AMQ45972.1	-
Acinetobacter towneri	KT965093.1	AMQ45978.1	-
Aeromonas caviae	KR869764.1	AMR74992.1	-
Klebsiella pneumoniae	CP016810.1	AOA93904.1	-
Klebsiella pneumoniae	CP016810.1	AOA93929.1	-
Escherichia coli	CP015836.1	AOM73368.1	-
Salmonella enterica subsp. enterica serovar Typhimurium	KX810825.1	APA22751.1	-
Salmonella enterica subsp. enterica serovar Typhimurium	KX810825.1	APA22752.1	-
Salmonella enterica subsp. enterica serovar Typhimurium	KX810825.1	APA22753.1	-
Salmonella enterica subsp. enterica serovar Typhimurium	KX810825.1	APA22768.1	-
Salmonella enterica subsp. enterica serovar Typhimurium	KX810825.1	APA22769.1	-
Salmonella enterica subsp. enterica serovar Typhimurium	KX810825.1	APA22770.1	-
Klebsiella pneumoniae	KX808525.1	APF45908.1	-
Citrobacter freundii	KX863568.1	APJ37932.1	-
Klebsiella pneumoniae	KY288024.1	APY22239.1	-
Pseudomonas aeruginosa	KY494864.1	ARD70142.1	-
Escherichia coli	KX960110.1	ARO45787.1	-
Vibrio campbellii	CP020079.1	ARR10270.1	-
Escherichia coli	CP021871.1	ASA45437.1	-
Escherichia coli	CP021871.1	ASA45448.1	-
Escherichia coli	CP021843.1	ASA63480.1	-
Escherichia coli	CP021847.1	ASA68671.1	-
Salmonella enterica	CP022063.2	ASE71642.1	ASE71643.1
Salmonella enterica subsp. enterica serovar Typhimurium	CP022072.2	ASE81188.1	-
Escherichia coli B171	CP021212.1	ASF37595.1	-
Salmonella enterica subsp. enterica serovar Typhimurium	CP019647.1	ASF62630.1	-
Escherichia coli	CP022166.1	ASI19229.1	-
Shewanella bicestrii	CP022359.1	ASK71546.1	-
Salmonella enterica subsp. enterica serovar Indiana	CP022451.1	ASN58777.1	ASN58789.1
Salmonella enterica subsp. enterica serovar Indiana	CP022451.1	ASN58788.1	-
Salmonella enterica subsp. enterica serovar Indiana	CP022451.1	ASN58810.1	-
Salmonella enterica subsp. enterica serovar Manhattan	CP022498.1	ASO50206.1	-
Salmonella enterica subsp. enterica serovar Manhattan	CP022498.1	ASO50218.1	-
Salmonella enterica subsp. enterica serovar Manhattan	CP022499.1	ASO50229.1	-
Salmonella enterica subsp. enterica serovar Manhattan	CP022499.1	ASO50238.1	-
Salmonella enterica subsp. enterica serovar Manhattan	CP022499.1	ASO50247.1	-
Vibrio alginolyticus	MF497432.1	ASS84781.1	-
Citrobacter farmeri	CP022697.1	AST82766.1	AST82767.1
Pseudomonas aeruginosa	MF487840.1	ASU62614.1	-
Escherichia coli	CP021289.1	ASW62857.1	-
Escherichia coli	CP023143.1	ASX09084.1	-
Escherichia coli	CP023145.1	ASX09243.1	-
Salmonella enterica subsp. enterica serovar Saintpaul	CP023167.1	ASZ39742.1	-
Escherichia coli	CP023351.1	ATB16954.1	-
Escherichia coli	CP023363.1	ATB85830.1	-
Escherichia coli	CP023375.1	ATC00534.1	-
Escherichia coli	CP023378.1	ATC05147.1	-
Escherichia coli	CP023378.1	ATC05155.1	-
Shigella sonnei	CP023647.1	ATH91124.1	-
Klebsiella pneumoniae	CP023947.1	ATM68443.1	-
Klebsiella pneumoniae	CP023950.1	ATM73758.1	-
Klebsiella pneumoniae	CP023950.1	ATM73773.1	-
Klebsiella pneumoniae	CP023950.1	ATM73778.1	-
Klebsiella pneumoniae	CP023951.1	ATM73803.1	ATM73804.1
Klebsiella pneumoniae	CP023952.1	ATM73946.1	ATM73947.1
Klebsiella pneumoniae	CP023952.1	ATM74070.1	-
Klebsiella pneumoniae subsp. pneumoniae	CP023555.1	ATO02657.1	-
Klebsiella pneumoniae subsp. pneumoniae	CP023555.1	ATO02670.1	-
Klebsiella pneumoniae subsp. pneumoniae	CP023488.1	ATO08272.1	-
Klebsiella pneumoniae subsp. pneumoniae	CP023488.1	ATO08288.1	-
Klebsiella pneumoniae	CP024194.1	ATQ27203.1	-
Klebsiella pneumoniae	CP024483.1	ATQ91503.1	-
Klebsiella pneumoniae	CP024500.1	ATR07355.1	-
Klebsiella pneumoniae	CP024508.1	ATR13045.1	-
Klebsiella pneumoniae	CP024516.1	ATR18472.1	-
Klebsiella pneumoniae	CP024524.1	ATR28809.1	-
Klebsiella pneumoniae	CP024531.1	ATR34374.1	-
Klebsiella pneumoniae	CP024538.1	ATR39869.1	-
Klebsiella pneumoniae	CP024552.1	ATR61138.1	-
Klebsiella pneumoniae	CP024559.1	ATR66701.1	-
Klebsiella pneumoniae	CP024566.1	ATR72230.1	-
Klebsiella pneumoniae	CP024573.1	ATR77761.1	-
Klebsiella pneumoniae	CP024459.1	ATS16680.1	-
Morganella morganii	MF370653.1	ATV81961.1	-
Enterobacter sp. CRENT-193	CP024813.1	ATW94903.1	-
Escherichia coli	CP024824.1	ATX12481.1	-
Escherichia coli	CP024827.1	ATX17272.1	-
Escherichia coli	CP024805.1	ATX38093.1	-
Escherichia coli	CP024805.1	ATX38104.1	-
Escherichia coli	CP024805.1	ATX38128.1	-
Escherichia coli	CP024852.1	ATX45075.1	-
Escherichia coli	CP024852.1	ATX45100.1	-
Escherichia coli	CP024857.1	ATX50230.1	ATX50229.1
Escherichia coli	CP024863.1	ATX60080.1	-
Escherichia coli	CP024863.1	ATX60090.1	-
Escherichia coli	CP024863.1	ATX60112.1	-
Escherichia coli	CP024976.1	ATZ30063.1	ATZ30062.1
Escherichia coli	MG182343.1	ATZ71893.1	-
Klebsiella pneumoniae	CP025039.1	AUA54231.1	-
Klebsiella pneumoniae	CP025470.1	AUH88616.1	-
Escherichia coli	CP024157.1	AUJ93864.1	-
Escherichia coli	CP024153.1	AUJ98753.1	-
Escherichia coli	CP024143.1	AUK03928.1	AUK03929.1
Escherichia coli	CP024143.1	AUK03948.1	-
Escherichia coli	CP024143.1	AUK03957.1	-
Escherichia coli	CP024144.1	AUK04096.1	-
Escherichia coli	CP024140.1	AUK09180.1	-
Escherichia coli	CP024140.1	AUK09202.1	-
Escherichia coli	CP024136.1	AUK14427.1	-
Escherichia coli	CP024133.1	AUK19629.1	-
Escherichia coli	CP024130.1	AUK24795.1	-
Proteus mirabilis	MF805806.1	AUO17166.1	AUO17200.1
Proteus mirabilis	MF805806.1	AUO17171.1	-
Proteus mirabilis	MF805806.1	AUO17186.1	-
Proteus mirabilis	MF805806.1	AUO17201.1	-
Proteus mirabilis	MF805806.1	AUO17211.1	-
Escherichia coli	CP025708.1	AUO37096.1	-
Escherichia coli	CP025708.1	AUO37121.1	-
Phaeobacter inhibens	CP010616.1	AUQ56949.1	AUQ56948.1
Phaeobacter inhibens	CP010635.1	AUQ68925.1	AUQ68924.1
Phaeobacter inhibens	CP010667.1	AUQ80966.1	AUQ80965.1
Phaeobacter inhibens	CP010713.1	AUQ97354.1	AUQ97353.1
Phaeobacter inhibens	CP010740.1	AUR06206.1	AUR06205.1
Phaeobacter inhibens	CP010755.1	AUR18125.1	AUR18124.1
Shigella sonnei	MG569891.1	AUR80267.1	-
Citrobacter freundii	MG563673.1	AVP27256.1	-
Citrobacter freundii	MG563673.1	AVP27259.1	-
Escherichia coli	AB207867.1	BAE54325.1	-
Pseudomonas aeruginosa	AB462903.1	BAH66389.1	-
Photobacterium damselae subsp. damselae	AB571865.1	BAL43361.1	-
Escherichia coli	LC019731.1	BAR88035.1	Present; Not annotated
Escherichia coli PMV-1	HG428756.1	CDH68196.1	CDH68195.1
Escherichia coli O25b:H4-ST131	HG941719.1	CDN85457.1	-
Escherichia coli	NC_001740.1	NP_044311.1	-
Pasteurella multocida	NC_001774.1	NP_054473.1	-
Mannheimia haemolytica	NC_002637.1	NP_073221.1	-
Actinobacillus pleuropneumoniae	NC_003125.1	NP_387465.1	-
Escherichia coli	NKYJ01000136.1	OZM84539.1	-
Escherichia coli	NKYJ01000136.1	OZM84566.1	-
Escherichia coli	NKYK01000096.1	OZM89237.1	-
Escherichia coli	NKYL01000255.1	OZM94328.1	-
Escherichia coli	NKYL01000255.1	OZM94346.1	-
Escherichia coli	NKYM01000303.1	OZM99410.1	-
Serratia marcescens	PEGX01000002.1	PHY73907.1	-
Serratia marcescens	PEHA01000003.1	PIC06419.1	-
Salmonella enterica subsp. enterica serovar Choleraesuis str. SC-B67	NC_006856.1	WP_000034420.1	-
Corynebacterium glutamicum	NC_003227.1	WP_000259031.1	-
Klebsiella pneumoniae	NC_019153.1	WP_000259032.1	-
uncultured eubacterium pIE1115	NC_002524.1	WP_001043260.1	-
Salmonella enterica subsp. enterica serovar Typhi str. CT18	NC_003384.1	WP_001043265.1	-
Pseudomonas putida HB3267	NC_019906.1	WP_015272384.1	-
Escherichia coli	NZ_CP021681.1	WP_087760815.1	-
Salmonella enterica subsp. enterica serovar Brandenburg	NC_010500.1	YP_001746870.1	-
Avibacterium paragallinarum	NC_010912.1	YP_001966538.1	-
Pasteurella multocida	NC_012215.1	YP_002650687.1	-
Enterobacter cloacae	NC_012555.1	YP_002791403.1	-
Enterobacter cloacae	NC_012555.1	YP_002791513.1	-
Enterobacter cloacae	NC_012555.1	YP_002791518.1	YP_002791519.1
Enterobacter cloacae	NC_012556.1	YP_002791713.1	YP_002791823.1
Enterobacter cloacae	NC_012556.1	YP_002791716.1	-
Enterobacter cloacae	NC_012556.1	YP_002791824.1	-
Enterobacter cloacae	NC_012556.1	YP_002791829.1	-
Escherichia coli	NC_014843.1	YP_004119718.1	-
Photobacterium damselae subsp. damselae	NC_016983.1	YP_005352575.1	-
Glaesserella parasuis	NC_019214.1	YP_006960602.1	-
Salmonella enterica subsp. enterica serovar Choleraesuis	NC_005862.1	YP_009034.1	-
Escherichia coli	NC_024956.1	YP_009060115.1	-
Escherichia coli	NC_024980.1	YP_009061670.1	YP_009061671.1
Escherichia coli	NC_024980.1	YP_009061692.1	-
Escherichia coli	MUIQ01000001.1	ONK41173.1	-
Bibersteinia trehalosi	NC_007800.1	YP_512237.1	-
Shigella sonnei	NC_008439.1	YP_783830.1	-
