# Supplementary material for: Origin of the Mobile Di-Hydro-Pteroate Synthase Gene Determining Sulfonamide Resistance in Clinical Isolates
Source: Front Microbiol. 2019 Jan 10;9:3332. doi: 10.3389/fmicb.2018.03332 (PMC6335563; doi:10.3389/fmicb.2018.03332)
Supplement: Supplementary file 3 [file Table_3.XLSX]

## Sheet: SupplementaryMaterial4
Supplementary Table 3 – List of accession numbers (Nucleotide and Protein) for the sul1, sul2 and sul3 genes used in the tBLASTX search of folP genetic surroundings.
Species	Nucleotide Id	Protein Id	sul
Corynebacterium glutamicum	NC_003227.1	NP_478074.1	sul1
Enterobacter cloacae	NC_012555.1	YP_002791403.1	sul1
Escherichia coli	M28829.1	AAA26452.1	sul2
Escherichia coli	NC_024980.1	YP_009061670.1	sul2
Actinobacillus pleuropneumoniae serovar 7 str. AP76	CP001093.1	ACE62788.1	sul2
Escherichia coli	MUIQ01000001.1	ONK41173.1	sul3
Salmonella enterica subsp. enterica serovar Choleraesuis str. SC-B67	NC_006856.1	WP_000034420.1	sul3
