# Supplementary material for: Origin of the Mobile Di-Hydro-Pteroate Synthase Gene Determining Sulfonamide Resistance in Clinical Isolates
Source: Front Microbiol. 2019 Jan 10;9:3332. doi: 10.3389/fmicb.2018.03332 (PMC6335563; doi:10.3389/fmicb.2018.03332)
Supplement: Supplementary file 4 [file Table_4.XLSX]

## Sheet: Full1
Supplementary Table 4 – Values of overall and codon-position %GC content across all protein coding genes in a genome, and for folP genes, on genomes of all bacterial orders with complete genome assemblies, of each bacterial family for the Proteobacteria and all available complete genomes for clades of interest (Rhodobiaceae, Spirochaetes and Chlamydiae).
Whole genome						folP						Difference						Mann-Whitney U Test
	GC	GC1	GC2	GC3			GC	GC1	GC2	GC3			GC	GC1	GC2	GC3		GC	GC1	GC2	GC3
Gluconobacter oxydans 621H	61.5634	65.645	46.8845	72.1608		Gluconobacter oxydans 621H	62.2917	75.1786	43.9286	67.7679		Gluconobacter oxydans 621H	0.728242	9.5336	2.95598	4.3929		0.2509	0.1333	0.0698	0.1203	p-value
Acidaminococcus fermentans DSM 20731	56.3104	59.9854	39.1322	69.8137		Acidaminococcus fermentans DSM 20731	63.2281	66.8947	42.3289	80.4605		Acidaminococcus fermentans DSM 20731	6.91763	6.90932	3.19673	10.6468
Acidimicrobium ferrooxidans DSM 10331	68.2539	72.4718	50.6297	81.6601		Acidimicrobium ferrooxidans DSM 10331	70.4365	75.5556	49.7619	85.9921		Acidimicrobium ferrooxidans DSM 10331	2.18263	3.08371	0.867753	4.33193
Acidobacterium capsulatum ATCC 51196	60.9677	64.0485	44.9755	73.879		Acidobacterium capsulatum ATCC 51196	68.6784	74.5965	49.8596	81.5789		Acidobacterium capsulatum ATCC 51196	7.71069	10.548	4.88415	7.69995
Acidothermus cellulolyticus 11B	66.7443	70.6978	50.4687	79.0663		Acidothermus cellulolyticus 11B	70.0556	74.3333	51.5	84.3333		Acidothermus cellulolyticus 11B	3.31129	3.63555	1.03125	5.26706
Arcanobacterium haemolyticum DSM 20595	53.3622	61.2508	43.8967	54.939		Arcanobacterium haemolyticum DSM 20595	55.4545	65.0974	43.4416	57.8247		Arcanobacterium haemolyticum DSM 20595	2.09238	3.84662	0.455114	2.88563
Aeromonas hydrophila subsp. hydrophila ATCC 7966	62.2418	64.3668	42.1135	80.2451		Aeromonas hydrophila subsp. hydrophila ATCC 7966 chromosome	58.3333	63.3333	39.3333	72.3333		Aeromonas hydrophila subsp. hydrophila ATCC 7966 chromosome	3.90848	1.03351	2.7802	7.91173
Bordetella pertussis Tohama I	67.719	68.7407	47.0884	87.3279		Bordetella pertussis Tohama I chromosome	66.5556	66.3333	51.3333	82		Bordetella pertussis Tohama I chromosome	1.16347	2.4074	4.24491	5.32792
Alcanivorax borkumensis SK2	54.8466	61.6749	41.7623	61.1027		Alcanivorax borkumensis SK2	57.4444	66.1667	45.5	60.6667		Alcanivorax borkumensis SK2	2.59781	4.49181	3.73769	0.436083
Alteromonas macleodii ATCC 27126	45.0222	54.206	38.3943	42.4663		Alteromonas macleodii ATCC 27126	47.1429	59.0476	36.7857	45.5952		Alteromonas macleodii ATCC 27126	2.12065	4.8416	1.60857	3.12892
Ehrlichia canis str. Jake	30.7284	40.4977	32.074	19.6133		Ehrlichia canis str. Jake	29	39	28	20		Ehrlichia canis str. Jake	1.72836	1.49774	4.07405	0.386706
Aquifex aeolicus VF5	43.4126	50.2317	32.1653	47.8407		Aquifex aeolicus VF5 chromosome	42.8333	50.5	33.5	44.5		Aquifex aeolicus VF5 chromosome	0.579239	0.268322	1.33469	3.34073
Martelella endophytica	62.5478	64.5458	45.1503	77.9473		Martelella endophytica strain YC6887	66.1111	69.4444	52.1111	76.7778		Martelella endophytica strain YC6887	3.56328	4.89869	6.9608	1.16948
Dechloromonas aromatica RCB	59.3159	63.168	43.6446	71.135		Dechloromonas aromatica RCB	56.5476	68.5714	45.7143	55.3571		Dechloromonas aromatica RCB	2.76827	5.40338	2.06968	15.7779
Bacillus subtilis subsp. subtilis str. 168	43.2023	51.3128	34.9341	43.3601		Bacillus subtilis subsp. subtilis str. 168 chromosome	47.9259	57.8889	36.2222	49.6667		Bacillus subtilis subsp. subtilis str. 168 chromosome	4.72362	6.57613	1.28813	6.30659
Beijerinckia indica subsp. indica ATCC 9039	57.7799	62.6042	44.9968	65.7386		Beijerinckia indica subsp. indica ATCC 9039	60.3134	66.9231	45.0427	68.9744		Beijerinckia indica subsp. indica ATCC 9039	2.53351	4.31884	0.045911	3.23579
Bifidobacterium longum NCC2705	60.2371	61.7024	44.4263	74.5828		Bifidobacterium longum NCC2705 chromosome	65.963	67	49.5556	81.3333		Bifidobacterium longum NCC2705 chromosome	5.72581	5.29765	5.12929	6.75051
Bradyrhizobium diazoefficiens USDA 110	64.1161	64.4816	46.9135	80.9531		Bradyrhizobium japonicum USDA 110 chromosome	67.7124	67.2549	49.6078	86.2745		Bradyrhizobium japonicum USDA 110 chromosome	3.59636	2.77329	2.69438	5.3214
Brucella melitensis bv. 1 str. 16M	57.214	62.0286	44.1697	65.4437		Brucella melitensis bv. 1 str. 16M chromosome I	57.9762	65.7143	45.7143	62.5		Brucella melitensis bv. 1 str. 16M chromosome I	0.762213	3.68572	1.54459	2.94366
Burkholderia mallei ATCC 23344	67.6483	67.958	48.8869	86.0998		Burkholderia mallei ATCC 23344 chromosome 1	70.4052	73.0392	51.5882	86.5882		Burkholderia mallei ATCC 23344 chromosome 1	2.75696	5.08121	2.70129	0.488388
Caldisericum exile AZM16c01	35.2974	46.0788	31.9734	27.84		Caldisericum exile AZM16c01 DNA	34.25	49.8088	30.7206	22.2206		Caldisericum exile AZM16c01 DNA	1.04739	3.72999	1.25277	5.61939
Caldithrix abyssi DSM 13497	45.1191	51.1987	34.4509	49.7077		Caldithrix abyssi DSM 13497	48.1385	55.8442	33.7662	54.8052		Caldithrix abyssi DSM 13497	3.01941	4.64542	0.684683	5.09749
Dichelobacter nodosus VCS1703A	44.4125	53.0359	38.4599	41.7418		Dichelobacter nodosus VCS1703A	46.3333	59.6667	40	39.3333		Dichelobacter nodosus VCS1703A	1.9208	6.63077	1.54009	2.40845
Catenulispora acidiphila DSM 44928	69.9728	69.6237	50.4758	89.8189		Catenulispora acidiphila DSM 44928	72.8889	76.5238	50.0952	92.0476		Catenulispora acidiphila DSM 44928	2.91608	6.90014	0.380607	2.22872
Caulobacter vibrioides CB15	67.2825	68.1573	48.2873	85.4029		Caulobacter crescentus CB15 chromosome	69.2857	72.5	49.6429	85.7143		Caulobacter crescentus CB15 chromosome	2.00321	4.34269	1.35552	0.311411
Cellvibrio japonicus Ueda107	52.1617	58.4619	40.709	57.3141		Cellvibrio japonicus Ueda107	50.7778	64.8095	41.9048	45.619		Cellvibrio japonicus Ueda107	1.38391	6.34758	1.19576	11.6951
Chlamydia trachomatis D/UW-3/CX	41.5535	51.3829	38.6259	34.6518		Chlamydia trachomatis D/UW-3/CX chromosome	42.6614	53.2016	43.8142	30.9684		Chlamydia trachomatis D/UW-3/CX chromosome	1.10787	1.81871	5.18837	3.68347
Nitrosococcus oceani ATCC 19707	50.4519	58.5731	41.4399	51.3429		Nitrosococcus oceani ATCC 19707	49.8571	65.0952	41.5714	42.9048		Nitrosococcus oceani ATCC 19707	0.594794	6.52215	0.13157	8.4381
Chromobacterium violaceum ATCC 12472	65.5694	66.2519	45.0826	85.3737		Chromobacterium violaceum ATCC 12472	69.2794	73.8534	45.1692	88.8158		Chromobacterium violaceum ATCC 12472	3.71007	7.6015	0.0866164	3.44209
Chroococcidiopsis thermalis PCC 7203	44.8818	54.6864	40.1147	39.8442		Chroococcidiopsis thermalis PCC 7203	49.2222	60	45	42.6667		Chroococcidiopsis thermalis PCC 7203	4.34046	5.31359	4.88527	2.82251
Desulfurispirillum indicum S5	56.005	60.7414	40.411	66.8625		Desulfurispirillum indicum S5	62.4107	67.1429	42.7679	77.3214		Desulfurispirillum indicum S5	6.40574	6.40144	2.35689	10.4589
Chthonomonas calidirosea T49	54.8696	62.1809	43.1988	59.2291		Chthonomonas calidirosea T49 complete genome	60.7778	69.8485	47.8485	64.6364		Chthonomonas calidirosea T49 complete genome	5.90819	7.66758	4.64972	5.40728
Clostridium acetobutylicum ATCC 824	31.1199	41.2091	30.8713	21.2793		Clostridium acetobutylicum ATCC 824 chromosome	32.8836	46.746	32.5397	19.3651		Clostridium acetobutylicum ATCC 824 chromosome	1.76371	5.53697	1.66834	1.91418
Colwellia psychrerythraea 34H	38.4835	48.9533	36.1728	30.3244		Colwellia psychrerythraea 34H	39.4444	52.9048	35.1905	30.2381		Colwellia psychrerythraea 34H	0.960976	3.95148	0.982275	0.0862739
Rhodoferax ferrireducens T118 (Albidiferax ferrireducens T118)	60.0833	63.1084	44.6495	72.4921		Rhodoferax ferrireducens T118	59.9829	67.4359	44.5641	67.9487		Rhodoferax ferrireducens T118	0.100436	4.32745	0.0853762	4.54338
Coprothermobacter proteolyticus DSM 5265	44.6423	53.3197	36.7061	43.9011		Coprothermobacter proteolyticus DSM 5265	46.2549	58.4853	36.7647	43.5147		Coprothermobacter proteolyticus DSM 5265	1.61259	5.16555	0.0586525	0.386431
Atopobium parvulum DSM 20469	45.8434	56.8926	39.7289	40.9088		Atopobium parvulum DSM 20469	52.5697	65.8182	46.4182	45.4727		Atopobium parvulum DSM 20469	6.72629	8.9256	6.6893	4.56396
Mycolicibacterium smegmatis MC2 155	67.4763	68.6433	48.863	84.9226		Mycobacterium smegmatis str. MC2 155 chromosome	70.4815	75.4444	51.7778	84.2222		Mycobacterium smegmatis str. MC2 155 chromosome	3.0052	6.80114	2.91478	0.700331
Coxiella burnetii RSA 493	43.1147	50.4284	37.6855	41.2303		Coxiella burnetii RSA 493	43.6049	50.6296	38.2593	41.9259		Coxiella burnetii RSA 493	0.490199	0.201256	0.573742	0.6956
Deferribacter desulfuricans SSM1	30.8114	41.0808	29.2308	22.1227		Deferribacter desulfuricans SSM1 DNA	29.8981	41.6944	30.1389	17.8611		Deferribacter desulfuricans SSM1 DNA	0.913273	0.613684	0.908106	4.26161
Dehalococcoides mccartyi 195	49.0046	55.2253	39.3308	52.4578		Dehalococcoides mccartyi 195	52.5926	59.3333	44.5556	53.8889		Dehalococcoides mccartyi 195	3.58798	4.10806	5.22478	1.4311
Deinococcus radiodurans R1	67.2473	69.9365	48.0551	83.7486		Deinococcus radiodurans R1 chromosome 1	72.3333	76.3333	49.6667	91		Deinococcus radiodurans R1 chromosome 1	5.08601	6.39681	1.61161	7.25143
Desulfurobacterium thermolithotrophum DSM 11699	34.5808	46.9782	32.5996	24.1646		Desulfurobacterium thermolithotrophum DSM 11699	33.4392	45	33.7302	21.5873		Desulfurobacterium thermolithotrophum DSM 11699	1.14164	1.97818	1.13057	2.57732
Dictyoglomus turgidum DSM 6724	33.7912	44.3927	31.7096	25.2714		Dictyoglomus turgidum DSM 6724 chromosome	33.1746	45.7143	27.619	26.1905		Dictyoglomus turgidum DSM 6724 chromosome	0.616611	1.32163	4.09058	0.919121
Thioalkalivibrio sulfidiphilus HL-EbGr7	65.5655	67.9283	44.475	84.2932		Thioalkalivibrio sulfidiphilus HL-EbGr7	71.3471	81.015	49.4925	83.5338		Thioalkalivibrio sulfidiphilus HL-EbGr7	5.78163	13.0867	5.01752	0.759348
Cryptobacterium curtum DSM 15641	51.2106	60.4083	43.204	50.0194		Cryptobacterium curtum DSM 15641	52.3975	67.1123	41.9118	48.1684		Cryptobacterium curtum DSM 15641	1.18691	6.70402	1.29229	1.85099
Elusimicrobium minutum Pei191	40.013	46.4391	35.5983	38.0017		Elusimicrobium minutum Pei191	41.2888	50.9514	35.4858	37.4291		Elusimicrobium minutum Pei191	1.27576	4.5123	0.11245	0.572566
Endomicrobium proavitum	38.7499	45.7994	34.9011	35.549		Endomicrobium proavitum strain Rsa215	40.3452	49.4286	35.2857	36.3214		Endomicrobium proavitum strain Rsa215	1.59538	3.62912	0.384595	0.772428
Endozoicomonas montiporae CL-33	48.7321	56.3127	39.0493	50.8342		Endozoicomonas montiporae CL-33 genome	50.5185	63.1111	40.8889	47.5556		Endozoicomonas montiporae CL-33 genome	1.78645	6.79838	1.83962	3.27865
Escherichia coli str. K-12 substr. MG1655	51.091	58.3016	40.2393	54.7322		Escherichia coli str. K-12 substr. MG1655	49.9259	60.2222	36.6667	52.8889		Escherichia coli str. K-12 substr. MG1655	1.16511	1.92061	3.57259	1.84335
Erythrobacter litoralis HTCC2594	63.1516	65.9803	45.9237	77.5507		Erythrobacter litoralis HTCC2594	68.0409	71.6667	47.9825	84.4737		Erythrobacter litoralis HTCC2594	4.88936	5.68636	2.05874	6.92298
Ferrimonas balearica DSM 9799	60.6587	64.7942	42.2278	74.9542		Ferrimonas balearica DSM 9799	64.2794	72.7632	43.7406	76.3346		Ferrimonas balearica DSM 9799	3.6207	7.969	1.51275	1.38034
Fimbriimonas ginsengisoli Gsoil 348	60.7582	62.8222	45.099	74.3534		Fimbriimonas ginsengisoli Gsoil 348	63.7245	69.4388	44.949	76.7857		Fimbriimonas ginsengisoli Gsoil 348	2.96627	6.61656	0.150017	2.43226
Francisella tularensis subsp. tularensis SCHU S4	32.6689	43.7987	32.5173	21.6906		Francisella tularensis subsp. tularensis SCHU S4 chromosome	28.4848	43.1818	26.8182	15.4545		Francisella tularensis subsp. tularensis SCHU S4 chromosome	4.184	0.616856	5.6991	6.23605
Frankia casuarinae	69.9689	71.843	52.3125	85.7511		Frankia casuarinae	74.4792	81.4583	53.0208	88.9583		Frankia casuarinae	4.51027	9.6153	0.708321	3.20719
Fusobacterium nucleatum subsp. nucleatum ATCC 25586	27.0825	39.5734	28.7701	12.904		Fusobacterium nucleatum subsp. nucleatum ATCC 25586 chromosome	28.3333	42.4603	30.3175	12.2222		Fusobacterium nucleatum subsp. nucleatum ATCC 25586 chromosome	1.25084	2.88697	1.54738	0.681815
Gallionella capsiferriformans ES-2	52.8287	58.5852	40.8944	59.0066		Gallionella capsiferriformans ES-2	56.6667	65.7692	43.2692	60.9615		Gallionella capsiferriformans ES-2	3.83794	7.18404	2.37485	1.95493
Geodermatophilus obscurus DSM 43160	74.0104	75.4396	52.2431	94.3485		Geodermatophilus obscurus DSM 43160	75.5152	78.7879	52.4242	95.3333		Geodermatophilus obscurus DSM 43160	1.50475	3.34826	0.181153	0.984851
Gloeomargarita lithophora Alchichica-D10	52.6124	58.8663	41.4343	57.5367		Gloeomargarita lithophora Alchichica-D10 chromosome	53.8095	62.1429	42.5	56.7857		Gloeomargarita lithophora Alchichica-D10 chromosome	1.1971	3.27658	1.0657	0.750981
Stackebrandtia nassauensis DSM 44728	68.3166	68.2725	48.4561	88.2212		Stackebrandtia nassauensis DSM 44728	72.7407	71.4444	52.1111	94.6667		Stackebrandtia nassauensis DSM 44728	4.42414	3.17193	3.65501	6.44548
Granulosicoccus antarcticus IMCC3135	53.0598	59.5675	42.5669	57.045		Granulosicoccus antarcticus IMCC3135	54.9715	62.906	46.1538	55.8547		Granulosicoccus antarcticus IMCC3135	1.91173	3.33853	3.58699	1.19034
Hahella chejuensis KCTC 2396	53.7293	58.3567	40.6171	62.2141		Hahella chejuensis KCTC 2396	50.3869	60.1786	43.5714	47.4107		Hahella chejuensis KCTC 2396	3.34239	1.82185	2.95433	14.8033
Halioglobus pacificus	57.5506	62.9388	43.0707	66.6421		Halioglobus pacificus strain RR3-57 chromosome	60.4592	69.4898	47.7041	64.1837		Halioglobus pacificus strain RR3-57 chromosome	2.90863	6.55096	4.63334	2.45843
Halobacteriovorax marinus SJ	36.867	45.7871	33.6945	31.1194		Bacteriovorax marinus SJ genome	36.0988	46.2963	31.1111	30.8889		Bacteriovorax marinus SJ genome	0.768229	0.509206	2.58336	0.230535
Halomonas campaniensis	52.8299	61.7185	42.609	54.1622		Halomonas campaniensis strain LS21	55.0952	69.2381	42.9048	53.1429		Halomonas campaniensis strain LS21	2.26532	7.51957	0.295752	1.01937
Halothiobacillus neapolitanus c2	54.7997	60.574	42.6577	61.1675		Halothiobacillus neapolitanus c2	55.5185	64.1111	44	58.4444		Halothiobacillus neapolitanus c2	0.718811	3.53715	1.34232	2.72303
Hyphomicrobium denitrificans ATCC 51888	60.8367	63.2212	46.026	73.2629		Hyphomicrobium denitrificans ATCC 51888	64.386	68.1579	44.8684	80.1316		Hyphomicrobium denitrificans ATCC 51888	3.54926	4.93672	1.15759	6.86866
Hyphomonas neptunium ATCC 15444	62.144	65.604	46.6747	74.1533		Hyphomonas neptunium ATCC 15444	64.4444	71.1905	48.1349	74.0079		Hyphomonas neptunium ATCC 15444	2.30042	5.58643	1.46019	0.145365
Idiomarina loihiensis L2TR	46.9742	56.2852	38.2756	46.3617		Idiomarina loihiensis L2TR	46.8651	61.0714	37.619	41.9048		Idiomarina loihiensis L2TR	0.109091	4.78625	0.656589	4.45693
Jiangella alkaliphila	72.2911	72.9496	50.5278	93.3961		Jiangella alkaliphila strain DSM 45079 genome assembly	76.1746	80.7143	54.0476	93.7619		Jiangella alkaliphila strain DSM 45079 genome assembly	3.88346	7.76472	3.51983	0.365824
Kangiella koreensis DSM 16069	43.8678	53.2969	36.5412	41.7653		Kangiella koreensis DSM 16069	44.0476	55.119	37.1429	39.881		Kangiella koreensis DSM 16069	0.179813	1.82216	0.601659	1.88438
Kineococcus radiotolerans SRS30216 = ATCC BAA-149	74.3052	75.4139	52.3063	95.1954		Kineococcus radiotolerans SRS30216	79.5098	82.8235	58.2157	97.4902		Kineococcus radiotolerans SRS30216	5.20461	7.40964	5.90943	2.29477
Kiritimatiella glycovorans	63.4673	65.9776	45.5176	78.9068		Kiritimatiella glycovorans strain L21-Fru-AB chromosome	71.1111	75	52.6667	85.6667		Kiritimatiella glycovorans strain L21-Fru-AB chromosome	7.64378	9.02238	7.14911	6.75985
Kosmotoga olearia TBF 19.5.1	41.3796	49.1586	34.5134	40.4668		Kosmotoga olearia TBF 19.5.1	41.5655	50.9312	32.7733	40.9919		Kosmotoga olearia TBF 19.5.1	0.18586	1.77261	1.74012	0.525088
Lactococcus lactis subsp. lactis Il1403	35.6545	47.7113	33.5798	25.6722		Lactococcus lactis subsp. lactis Il1403 chromosome	33.1173	49.9691	27.5926	21.7901		Lactococcus lactis subsp. lactis Il1403 chromosome	2.53717	2.2578	5.9872	3.88213
Legionella pneumophila subsp. pneumophila str. Philadelphia 1	38.6892	47.5825	35.5069	32.9782		Legionella pneumophila subsp. pneumophila str. Philadelphia 1 chromosome	39.5926	53.6667	35.8889	29.2222		Legionella pneumophila subsp. pneumophila str. Philadelphia 1 chromosome	0.903363	6.08416	0.381944	3.75602
Limnochorda pilosa	69.5572	72.215	48.6567	87.7999		Limnochorda pilosa DNA	73.5038	78.4659	53.8068	88.2386		Limnochorda pilosa DNA	3.9466	6.25095	5.15012	0.438718
Magnetococcus marinus MC-1	54.2706	60.6774	41.7841	60.3504		Magnetococcus marinus MC-1	56.6071	68.5714	44.1071	57.1429		Magnetococcus marinus MC-1	2.33653	7.89407	2.32301	3.2075
Methylacidiphilum infernorum V4	45.6435	51.719	38.1668	47.0445		Methylacidiphilum infernorum V4	46.3333	56.6667	38.1667	44.1667		Methylacidiphilum infernorum V4	0.689879	4.94762	0.00016867	2.87781
Methylobacterium radiotolerans JCM 2831	71.7112	71.2802	51.0757	92.7777		Methylobacterium radiotolerans JCM 2831	72.5125	76.7105	48.3835	92.4436		Methylobacterium radiotolerans JCM 2831	0.801335	5.43037	2.69222	0.334137
Methylococcus capsulatus str. Bath	63.5022	65.715	45.4704	79.3213		Methylococcus capsulatus str. Bath	68.7778	75.7778	47.8889	82.6667		Methylococcus capsulatus str. Bath	5.27556	10.0628	2.4185	3.34539
Methylocystis bryophila	63.3445	65.4312	47.5934	77.0089		Methylocystis bryophila strain S285 chromosome	64.5833	72.6923	44.0385	77.0192		Methylocystis bryophila strain S285 chromosome	1.23883	7.26108	3.55489	0.0103046
Methylotenera mobilis JLW8	45.9887	54.2476	39.018	44.7005		Methylotenera mobilis JLW8	49.3609	62.406	37.9887	47.688		Methylotenera mobilis JLW8	3.37221	8.15845	1.02924	2.98742
Microbulbifer thermotolerans	56.9247	62.1449	42.4147	66.2146		Microbulbifer thermotolerans strain DAU221 chromosome	59.8889	68	48	63.6667		Microbulbifer thermotolerans strain DAU221 chromosome	2.96416	5.85514	5.58527	2.54794
Brachybacterium faecium DSM 4810	71.9109	72.414	49.6989	93.6199		Brachybacterium faecium DSM 4810 chromosome	75.1481	79.4444	52.2222	93.7778		Brachybacterium faecium DSM 4810 chromosome	3.23723	7.03044	2.52335	0.157884
Salinispora tropica CNB-440	69.4738	71.8123	50.9731	85.636		Salinispora tropica CNB-440	74.798	79.9091	55.5152	88.9697		Salinispora tropica CNB-440	5.32419	8.09681	4.54209	3.33368
Acinetobacter pittii PHEA-2	39.3974	51.8759	36.3989	29.9173		Acinetobacter pittii PHEA-2 chromosome	39.3333	56.6667	35.6667	25.6667		Acinetobacter pittii PHEA-2 chromosome	0.0640442	4.79075	0.732267	4.25062
Moritella viscosa	39.9194	50.3391	36.7325	32.6865		Moritella viscosa genome assembly MVIS1	44.2222	59.6667	39.3333	33.6667		Moritella viscosa genome assembly MVIS1	4.30284	9.32754	2.60085	0.980135
Nakamurella multipartita DSM 44233	71.0315	71.138	51.1487	90.8079		Nakamurella multipartita DSM 44233	74.8958	79.5833	55.8333	89.2708		Nakamurella multipartita DSM 44233	3.86429	8.44531	4.68466	1.53709
Neisseria meningitidis MC58	51.795	56.0367	39.8991	59.4492		Neisseria meningitidis MC58 chromosome	56.2593	62.5556	42.4444	63.7778		Neisseria meningitidis MC58 chromosome	4.46427	6.51889	2.54531	4.32862
Nitrosomonas europaea ATCC 19718	50.6429	58.1242	40.858	52.9466		Nitrosomonas europaea ATCC 19718	48.6667	60.3333	38	47.6667		Nitrosomonas europaea ATCC 19718	1.97627	2.20909	2.85802	5.27988
Thermodesulfovibrio yellowstonii DSM 11347	33.8346	45.4338	32.2589	23.8111		Thermodesulfovibrio yellowstonii DSM 11347 chromosome	33.9286	47.312	33.3083	21.1654		Thermodesulfovibrio yellowstonii DSM 11347 chromosome	0.0940059	1.87826	1.0494	2.64564
Nostoc punctiforme PCC 73102 (Nostoc punctiforme ATCC 29133)	42.2254	52.609	38.4555	35.6116		Nostoc punctiforme PCC 73102	44.8571	57.1429	42.9048	34.5238		Nostoc punctiforme PCC 73102	2.63175	4.53381	4.44926	1.08783
Marinomonas mediterranea MMB-1	44.4729	53.2096	38.2037	42.0053		Marinomonas mediterranea MMB-1	45.7804	56.7857	38.4127	42.1429		Marinomonas mediterranea MMB-1	1.30753	3.57609	0.208994	0.137517
Oleiphilus messinensis	47.8833	55.4741	39.0002	49.1756		Oleiphilus messinensis strain ME102 chromosome	49.1402	60.7143	42.7381	43.9683		Oleiphilus messinensis strain ME102 chromosome	1.25691	5.24019	3.73786	5.20731
Opitutus terrae PB90-1	65.0349	66.4026	47.274	81.4283		Opitutus terrae PB90-1	67.5792	71.8552	52.7149	78.1674		Opitutus terrae PB90-1	2.54424	5.45262	5.44098	3.26088
Frischella perrara	34.8812	46.4956	34.1679	23.9803		Frischella perrara strain PEB0191	37.4875	55.9023	34.3985	22.1617		Frischella perrara strain PEB0191	2.60623	9.40668	0.230645	1.81862
Herbaspirillum seropedicae	63.8267	65.1055	44.4257	81.949		Herbaspirillum seropedicae strain Z67	63.7778	68.7778	43.7778	78.7778		Herbaspirillum seropedicae strain Z67	0.0489456	3.67227	0.647933	3.17118
Parachlamydia acanthamoebae UV-7	39.4547	49.2659	35.445	33.6504		Parachlamydia acanthamoebae UV-7	40	53.9286	34.2857	31.7857		Parachlamydia acanthamoebae UV-7	0.545348	4.66263	1.15931	1.86466
Parvularcula bermudensis HTCC2503	60.7555	65.0473	46.4468	70.7725		Parvularcula bermudensis HTCC2503 strain HTCC2503	66	69.7778	53.0741	75.1481		Parvularcula bermudensis HTCC2503 strain HTCC2503	5.24448	4.73046	6.62729	4.37568
Haemophilus influenzae Rd KW20	38.49	50.7945	35.8305	28.8437		Haemophilus influenzae Rd KW20 chromosome	39.4643	55.7143	35.8036	26.875		Haemophilus influenzae Rd KW20 chromosome	0.974253	4.91983	0.0269501	1.96867
Candidatus Pelagibacter ubique HTCC1062	29.3335	39.0977	31.2128	17.6899		Candidatus Pelagibacter ubique HTCC1062	24.6549	33.7879	26.9444	13.2323		Candidatus Pelagibacter ubique HTCC1062	4.67859	5.30982	4.26839	4.45757
Phycisphaera mikurensis NBRC 102666	72.9855	73.1994	51.7417	94.0155		Phycisphaera mikurensis NBRC 102666 DNA	76.4722	79.5	56.3333	93.5833		Phycisphaera mikurensis NBRC 102666 DNA	3.4867	6.30057	4.59167	0.432144
Mesorhizobium ciceri biovar biserrulae WSM1271	62.8923	63.9031	45.8216	78.9523		Mesorhizobium ciceri biovar biserrulae WSM1271 chromosome	64.2222	69.3333	49.3333	74		Mesorhizobium ciceri biovar biserrulae WSM1271 chromosome	1.32988	5.43024	3.51168	4.9523
Hydrogenovibrio crunogenus XCL-2	43.4082	52.2176	36.3853	41.6216		Thiomicrospira crunogena XCL-2	41.5179	54.375	32.5893	37.5893		Thiomicrospira crunogena XCL-2	1.8903	2.15741	3.79597	4.03234
Rhodopirellula baltica SH 1	54.9084	58.1518	46.6245	59.9489		Rhodopirellula baltica SH 1 chromosome	54.1667	61.1607	43.3482	57.9911		Rhodopirellula baltica SH 1 chromosome	0.741732	3.00895	3.27633	1.95782
Pleurocapsa sp. PCC 7327	45.6496	54.5252	39.4722	42.9514		Pleurocapsa sp. PCC 7327	48.5714	60	41.4286	44.2857		Pleurocapsa sp. PCC 7327	2.92182	5.47475	1.95639	1.3343
Cutibacterium acnes KPA171202	59.9396	63.8568	47.254	68.7081		Propionibacterium acnes KPA171202	61.6667	68.6667	47.6667	68.6667		Propionibacterium acnes KPA171202	1.72704	4.80987	0.412676	0.0414417
Pseudoalteromonas atlantica T6c	44.9653	53.1046	38.0813	43.7098		Pseudoalteromonas atlantica T6c	43.8889	58.2143	37.0238	36.4286		Pseudoalteromonas atlantica T6c	1.07637	5.10965	1.05749	7.28127
Pseudomonas aeruginosa PAO1	66.7662	68.4384	45.0419	86.8184		Pseudomonas aeruginosa PAO1 chromosome	63.7778	72.6667	45	73.6667		Pseudomonas aeruginosa PAO1 chromosome	2.98842	4.22829	0.0418589	13.1517
Amycolatopsis mediterranei U32	71.5671	71.7194	50.2812	92.7006		Amycolatopsis mediterranei U32 chromosome	72.9932	75.2041	54.6939	89.0816		Amycolatopsis mediterranei U32 chromosome	1.42612	3.48464	4.41269	3.61896
Psychromonas ingrahamii 37	40.5303	49.7993	36.1623	35.6292		Psychromonas ingrahamii 37	42.3545	54.9603	33.373	38.7302		Psychromonas ingrahamii 37	1.82419	5.16097	2.78932	3.10094
Coraliomargarita akajimensis DSM 45221	53.5008	58.8653	41.3021	60.335		Coraliomargarita akajimensis DSM 45221	53.5014	64.2017	44.2437	52.0588		Coraliomargarita akajimensis DSM 45221	0.000609515	5.33636	2.94162	8.27615
Sinorhizobium meliloti 1021	63.0069	64.7643	45.5584	78.698		Sinorhizobium meliloti 1021 chromosome	63	67	49.3333	72.6667		Sinorhizobium meliloti 1021 chromosome	0.0069051	2.23571	3.77489	6.03132
Rhodanobacter denitrificans	67.4936	68.4803	47.2404	86.76		Rhodanobacter denitrificans strain 2APBS1	70.625	75	48.125	88.75		Rhodanobacter denitrificans strain 2APBS1	3.1314	6.51965	0.884552	1.99
Rhodobacter sphaeroides 2.4.1	68.753	69.709	48.4924	88.0575		Rhodobacter sphaeroides 2.4.1 chromosome 1	72.8395	78.1481	53.9815	86.3889		Rhodobacter sphaeroides 2.4.1 chromosome 1	4.08653	8.43911	5.48908	1.6686
Rhodospirillum rubrum ATCC 11170	65.731	67.9793	48.1256	81.0882		Rhodospirillum rubrum ATCC 11170 chromosome	71.1275	75.5735	54.3971	83.4118		Rhodospirillum rubrum ATCC 11170 chromosome	5.39643	7.59425	6.27149	2.32354
Rubrobacter xylanophilus DSM 9941	70.8469	71.2948	48.7508	92.4953		Rubrobacter xylanophilus DSM 9941	74.1111	75	52.6667	94.6667		Rubrobacter xylanophilus DSM 9941	3.26417	3.70523	3.91589	2.1714
Gynuella sunshinyii YC6258	48.0785	55.5263	38.8309	49.8783		Gynuella sunshinyii YC6258	47.6667	58.6667	39.3333	45		Gynuella sunshinyii YC6258	0.411838	3.14035	0.502396	4.87826
Selenomonas sputigena ATCC 35185	57.337	60.0034	40.1304	71.8771		Selenomonas sputigena ATCC 35185	63.4444	65.3333	42.6667	82.3333		Selenomonas sputigena ATCC 35185	6.10747	5.32989	2.53625	10.4563
Shewanella oneidensis MR-1	46.4443	54.7074	38.6721	45.9534		Shewanella oneidensis MR-1 chromosome	49.9339	61.1111	40.1984	48.4921		Shewanella oneidensis MR-1 chromosome	3.48954	6.40366	1.52628	2.53866
Steroidobacter denitrificans	61.7444	65.5376	46.2462	73.4493		Steroidobacter denitrificans strain DSM 18526	63.8547	71.7179	51.5897	68.2564		Steroidobacter denitrificans strain DSM 18526	2.11031	6.18033	5.34351	5.19292
Conexibacter woesei DSM 14684	72.5931	73.1603	51.265	93.3542		Conexibacter woesei DSM 14684	72.5	75	47.8571	94.6429		Conexibacter woesei DSM 14684	0.0931457	1.83974	3.40785	1.28868
Sphingomonas wittichii RW1	68.7954	68.7579	48.558	89.0703		Sphingomonas wittichii RW1	71.462	73.4211	49.1228	91.8421		Sphingomonas wittichii RW1	2.66658	4.66312	0.564774	2.77185
Sulfuritalea hydrogenivorans sk43H	63.2634	65.1685	45.0087	79.6131		Sulfuritalea hydrogenivorans sk43H DNA	65.4342	73.6765	44.0126	78.6134		Sulfuritalea hydrogenivorans sk43H DNA	2.17073	8.50793	0.99612	0.999631
Streptomyces coelicolor A3(2)	72.0709	72.5362	51.4862	92.1904		Streptomyces coelicolor A3(2) chromosome	75.0741	80.2593	51.8519	93.1111		Streptomyces coelicolor A3(2) chromosome	3.00315	7.7231	0.365602	0.920742
Streptosporangium roseum DSM 43021	70.8209	70.8861	50.2763	91.3002		Streptosporangium roseum DSM 43021	69.8889	72	52.3333	85.3333		Streptosporangium roseum DSM 43021	0.931998	1.11388	2.05698	5.96686
Prochlorococcus marinus subsp. marinus str. CCMP1375 (Prochlorococcus marinus SS120)	37.0118	47.1927	37.6907	26.1519		Prochlorococcus marinus subsp. marinus str. CCMP1375 complete genome	31.4286	43.2143	33.2143	17.8571		Prochlorococcus marinus subsp. marinus str. CCMP1375 complete genome	5.58318	3.97839	4.47638	8.29478
Thermanaerovibrio acidaminovorans DSM 6589	64.1584	63.1936	43.9625	85.3192		Thermanaerovibrio acidaminovorans DSM 6589 chromosome	65.3148	64.25	44.8889	86.8056		Thermanaerovibrio acidaminovorans DSM 6589 chromosome	1.15639	1.05635	0.9264	1.48641
Thermus thermophilus HB8	69.3895	72.0976	44.4649	91.6061		Thermus thermophilus HB8 chromosome	70.2593	78.5556	46.1111	86.1111		Thermus thermophilus HB8 chromosome	0.869723	6.45793	1.6462	5.49496
Moorella thermoacetica ATCC 39073	56.0147	61.7857	41.777	64.4814		Moorella thermoacetica ATCC 39073 chromosome	58.9947	65.6349	45.2381	66.1111		Moorella thermoacetica ATCC 39073 chromosome	2.97998	3.84918	3.46109	1.62967
Thermodesulfobacterium geofontis OPF15	30.5349	43.174	30.6953	17.7353		Thermodesulfobacterium geofontis OPF15	28.7778	42	29.3333	15		Thermodesulfobacterium geofontis OPF15	1.75709	1.17401	1.36194	2.73532
Thermomicrobium roseum DSM 5159	63.4196	69.7964	47.2417	73.2205		Thermomicrobium roseum DSM 5159	63.7037	69.3333	52.6667	69.1111		Thermomicrobium roseum DSM 5159	0.284149	0.463064	5.42492	4.10935
Thermotoga maritima MSB8	46.0895	51.7902	34.3406	52.1377		Thermotoga maritima MSB8 chromosome	45.1629	51.203	34.0414	50.2444		Thermotoga maritima MSB8 chromosome	0.92657	0.587153	0.29926	1.8933
Thiobacillus denitrificans ATCC 25259	66.0305	67.6774	45.8365	84.5775		Thiobacillus denitrificans ATCC 25259	67.7778	73.3333	49	81		Thiobacillus denitrificans ATCC 25259	1.7473	5.65595	3.16349	3.57753
Thioploca ingrica	41.2866	51.6983	37.1762	34.9853		Thioploca ingrica DNA	44.2857	58.2143	38.2143	36.4286		Thioploca ingrica DNA	2.99909	6.51597	1.03806	1.44325
Finegoldia magna ATCC 29328	32.1247	40.8472	29.1625	26.3643		Finegoldia magna ATCC 29328 DNA	32.381	43.8095	32.9762	20.3571		Finegoldia magna ATCC 29328 DNA	0.256263	2.96231	3.81366	6.00718
Veillonella parvula DSM 2008	39.2235	51.2041	36.2176	30.2486		Veillonella parvula DSM 2008	40.9127	54.0079	38.4524	30.2778		Veillonella parvula DSM 2008	1.68924	2.80383	2.23475	0.0291304
Verrucomicrobium spinosum DSM 4136 = JCM 18804	60.3542	62.8517	44.7673	73.4438		Verrucomicrobium spinosum DSM 4136 = JCM 18804 strain DSM 4136 chromosome	57.3333	64	41.3333	66.6667		Verrucomicrobium spinosum DSM 4136 = JCM 18804 strain DSM 4136 chromosome	3.02089	1.14835	3.43392	6.7771
Vibrio cholerae O1 biovar El Tor str. N16961	47.8935	56.8099	38.2123	48.6581		Vibrio cholerae O1 biovar El Tor str. N16961 chromosome I	45.8521	60.8835	36.4662	40.2068		Vibrio cholerae O1 biovar El Tor str. N16961 chromosome I	2.04136	4.07355	1.74617	8.45136
Xanthomonas campestris pv. campestris str. ATCC 33913	65.3229	67.4646	47.4752	81.029		Xanthomonas campestris pv. campestris str. ATCC 33913 chromosome	66.9097	75.1042	47.0833	78.5417		Xanthomonas campestris pv. campestris str. ATCC 33913 chromosome	1.5868	7.63957	0.391862	2.48731
Yersinia pestis CO92	48.0115	55.6868	39.5841	48.7637		Yersinia pestis CO92 chromosome	47.6323	61.8254	39.6429	41.4286		Yersinia pestis CO92 chromosome	0.379256	6.13858	0.0587737	7.33512
Azoarcus olearius	67.7906	69.4285	47.1323	86.811		Azoarcus olearius strain DQS4	64.4898	72.8061	46.2245	74.4388		Azoarcus olearius strain DQS4	3.30079	3.37763	0.907819	12.3722
Amycolatopsis sp. AA4	69.9477	71.1717	49.9452	88.7263		Amycolatopsis sp. AA4 chromosome	72.2619	76.9841	51.5476	88.254		Amycolatopsis sp. AA4 chromosome	2.31419	5.81244	1.60242	0.472294
Amycolatopsis sp. AA4	69.9477	71.1717	49.9452	88.7263		R_Amycolatopsis sp. AA4 chromosome	69.6429	75.7143	49.2857	83.9286		R_Amycolatopsis sp. AA4 chromosome	0.304861	4.5426	0.659489	4.79769
Streptococcus pyogenes M1 GAS	38.6451	49.7572	34.4984	31.6796		Streptococcus pyogenes M1 GAS	44.7109	55.2551	37.0408	41.8367		Streptococcus pyogenes M1 GAS	6.06581	5.49786	2.54246	10.1571
Bacillus anthracis str. Ames	35.4188	46.9871	32.8002	26.4691		Bacillus anthracis str. Ames chromosome	36.6667	50.3333	32.3333	27.3333		Bacillus anthracis str. Ames chromosome	1.24785	3.34623	0.466862	0.864186
Tropheryma whipplei str. Twist	46.5189	54.0559	42.7518	42.7491		Tropheryma whipplei str. Twist	45.9402	56.0806	41.7582	39.9817		Tropheryma whipplei str. Twist	0.578757	2.02468	0.993521	2.76743
Sphaerochaeta pleomorpha str. Grapes	46.4581	51.3475	37.6796	50.3471		Sphaerochaeta pleomorpha str. Grapes	48.0769	50.2308	38.4103	55.5897		Sphaerochaeta pleomorpha str. Grapes	1.61883	1.11674	0.730617	5.24262
Treponema brennaborense DSM 12168	51.1203	55.0236	40.92	57.4172		Treponema brennaborense DSM 12168	56	64	45.3333	58.6667		Treponema brennaborense DSM 12168	4.87973	8.97636	4.41338	1.24945
Spirochaeta africana DSM 8902	57.4791	63.675	42.3961	66.3661		Spirochaeta africana DSM 8902	63.5504	74.3908	46.7017	69.5588		Spirochaeta africana DSM 8902	6.07133	10.7157	4.30555	3.19271
Treponema sp. OMZ 838	43.9179	50.8981	36.9617	43.8939		Treponema sp. OMZ 838	49	56.3333	44.3333	46.3333		Treponema sp. OMZ 838	5.08213	5.43527	7.37165	2.43946
Treponema succinifaciens DSM 2489	39.1187	47.1755	34.6964	35.4842		Treponema succinifaciens DSM 2489	40.1961	49.0126	39.2437	32.3319		Treponema succinifaciens DSM 2489	1.07739	1.83709	4.54732	3.15223
Spirochaeta thermophila DSM 6192	60.8986	62.9879	41.6526	78.0554		Spirochaeta thermophila DSM 6192	62.7083	65.625	48.125	74.375		Spirochaeta thermophila DSM 6192	1.80972	2.63708	6.47245	3.68035
Treponema caldarium DSM 7334	45.1278	54.704	38.1085	42.5707		Treponema caldarium DSM 7334	43.6667	63.3333	39.6667	28		Treponema caldarium DSM 7334	1.46109	8.62935	1.55812	14.5707
Chlamydia avium 10DC88	37.1686	47.387	36.8012	27.3175		Chlamydia avium 10DC88	37.1014	45.6522	41.087	24.5652		Chlamydia avium 10DC88	0.0671889	1.73479	4.28576	2.75223
Chlamydophila pneumoniae LPCoLN	40.4107	49.4846	37.2715	34.476		Chlamydophila pneumoniae LPCoLN	42.0224	51.2451	41.0277	33.7945		Chlamydophila pneumoniae LPCoLN	1.6117	1.76048	3.75618	0.681563
Waddlia chondrophila WSU 86-1044	43.5721	50.6947	36.437	43.5846		Waddlia chondrophila WSU 86-1044	45.7672	53.8492	35.2778	48.1746		Waddlia chondrophila WSU 86-1044	2.19512	3.15454	1.1592	4.59
Parachlamydia acanthamoebae UV-7	39.0272	48.6054	34.9845	33.4893		Parachlamydia acanthamoebae UV-7	40	53.9286	34.2857	31.7857		Parachlamydia acanthamoebae UV-7	0.972787	5.32315	0.698812	1.7036
Chlamydia muridarum str. Nigg isolate CM001 chromosome	40.6269	50.3997	38.2486	33.2323		Chlamydia muridarum str. Nigg isolate CM001 chromosome	43.386	51.4625	43.5573	35.1383		Chlamydia muridarum str. Nigg isolate CM001 chromosome	2.75914	1.06272	5.30866	1.90605
Chlamydia psittaci Mat116 chromosome	39.4563	49.1794	37.2245	31.965		Chlamydia psittaci Mat116 chromosome	39.7826	48.8043	38.913	31.6304		Chlamydia psittaci Mat116 chromosome	0.326317	0.375007	1.68853	0.334574
Chlamydophila caviae GPIC	39.4246	48.9889	37.4734	31.8114		Chlamydophila caviae GPIC	39.8913	50.1087	38.0435	31.5217		Chlamydophila caviae GPIC	0.466732	1.11977	0.570073	0.289649
Chlamydia felis Fe/C-56 Fe/C-56 DNA	39.6646	48.9097	37.5589	32.5251		Chlamydia felis Fe/C-56 Fe/C-56 DNA	40.6884	51.6304	38.913	31.5217		Chlamydia felis Fe/C-56 Fe/C-56 DNA	1.02384	2.7207	1.35413	1.00332
Chlamydia abortus strain GIMC 2006:CabB577	40.0275	49.0584	37.2768	33.7473		Chlamydia abortus strain GIMC 2006:CabB577	40.6522	47.7174	38.913	35.3261		Chlamydia abortus strain GIMC 2006:CabB577	0.62471	1.34096	1.63627	1.57882
Chlamydia gallinacea strain JX-1 chromosome	38.1511	48.4067	37.1247	28.9219		Chlamydia gallinacea strain JX-1 chromosome	36.9565	46.6304	41.087	23.1522		Chlamydia gallinacea strain JX-1 chromosome	1.19459	1.77626	3.96221	5.7697
Parvibaculum lavamentivorans DS-1	62.5939	65.527	45.822	76.4325		Parvibaculum lavamentivorans DS-1	64.6259	72.398	50.6633	70.8163		Parvibaculum lavamentivorans DS-1	2.032	6.87096	4.84122	5.61618
Candidatus Phaeomarinobacter ectocarpi	59.0018	64.3813	44.9437	67.6803		Candidatus Phaeomarinobacter ectocarpi complete genome	60.0649	69.9675	48.1818	62.0455		Candidatus Phaeomarinobacter ectocarpi complete genome	1.06318	5.58622	3.23817	5.63483
alpha proteobacterium Mf 1.05b.01	55.4786	62.461	43.8749	60.0998		alpha proteobacterium Mf 1.05b.01	61.4545	67.2727	48.3636	68.7273		alpha proteobacterium Mf 1.05b.01	5.97597	4.81175	4.48873	8.62743
Leptospira interrogans serovar Lai str. 56601	36.2785	44.6609	34.2292	29.9455		Leptospira interrogans serovar Lai str. 56601 chromosome I	30.5556	39	30.6667	22		Leptospira interrogans serovar Lai str. 56601 chromosome I	5.72299	5.66093	3.56252	7.94553
Leptospira santarosai str. AIM	41.73	46.64	35.41	43.15		Leptospira santarosai str. AIM ctg7180000006147	42.7778	46	40.3333	42		Leptospira santarosai str. AIM ctg7180000006147	1.04778	0.64	4.92333	1.15
Leptospira borgpetersenii serovar Hardjo-bovis str. L550	40.4735	46.1863	35.0823	40.152		Leptospira borgpetersenii serovar Hardjo-bovis L550 chromosome 1	39.3333	45	37	36		Leptospira borgpetersenii serovar Hardjo-bovis L550 chromosome 1	1.14021	1.18633	1.91769	4.152
Leptospira alstonii	42.6035	47.9773	36.1242	43.7091		Leptospira alstonii strain GWTS #1 chromosome 1	41.5556	44.6667	33.6667	46.3333		Leptospira alstonii strain GWTS #1 chromosome 1	1.04794	3.31059	2.45749	2.62426
Leptospira biflexa serovar Patoc strain 'Patoc 1 (Paris)'	38.8831	46.7923	34.5116	35.3455		Leptospira biflexa serovar Patoc strain 'Patoc 1 (Paris)' chromosome I	38.8492	46.6667	33.4524	36.4286		Leptospira biflexa serovar Patoc strain 'Patoc 1 (Paris)' chromosome I	0.0339195	0.125653	1.05919	1.08308
