# Supplementary material for: Origin of the Mobile Di-Hydro-Pteroate Synthase Gene Determining Sulfonamide Resistance in Clinical Isolates
Source: Front Microbiol. 2019 Jan 10;9:3332. doi: 10.3389/fmicb.2018.03332 (PMC6335563; doi:10.3389/fmicb.2018.03332)
Supplement: Supplementary file 5 [file Table_5.XLSX]

## Sheet: Hoja1
Supplementary Table 5 – Synonymous and non-synonymous mutation patterns in pair-wise alignments between the N- and C-terminal regions of Rhodobiaceae glmM genes.
	folP dN/dS
	Full sequence	N-ter	C-ter		Dif		Mann-Whitney U Test
Rhodospirillum_rubrum Candidatus_Pelagibacter_ubique	0.0084	0.0068	0.0096		0.0028		0.085		p-value
Rhodospirillum_rubrum Hyphomicrobium_denitrificans	0.0035	0.0026	0.004		0.0014
Rhodospirillum_rubrum Magnetococcus_marinus	0.0073	0.022	0.0634		0.0414
Rhodospirillum_rubrum Caulobacter_vibrioides	0.0257	0.0019	0.0458		0.0439
Rhodospirillum_rubrum Parvularcula_bermudensis	0.0595	0.0905	0.0486		0.0419
Rhodospirillum_rubrum Rhodobacter_sphaeroides	0.039	0.0025	0.0833		0.0808
Rhodospirillum_rubrum Hyphomonas_neptunium	0.0067	0.0851	0.0073		0.0778
Rhodospirillum_rubrum Methylobacterium_radiotolerans	0.0087	0.0114	0.0047		0.0067
Rhodospirillum_rubrum Bradyrhizobium_diazoefficiens	0.0031	0.0027	0.0033		0.0006
Rhodospirillum_rubrum Sinorhizobium_meliloti	0.0573	0.0292	0.0741		0.0449
Rhodospirillum_rubrum Brucella_melitensis	0.0045	0.004	0.0049		0.0009
Rhodospirillum_rubrum Mesorhizobium_ciceri	0.0034	0.0028	0.0037		0.0009
Rhodospirillum_rubrum Martelella_endophytica	0.0436	0.0027	0.0559		0.0532
Rhodospirillum_rubrum Methylocystis_bryophila	0.0038	0.0031	0.0042		0.0011
Rhodospirillum_rubrum Beijerinckia_indica	0.0045	0.144	0.0052		0.1388
Rhodospirillum_rubrum Sphingomonas_wittichii	0.0546	0.0018	0.0638		0.062
Rhodospirillum_rubrum Erythrobacter_litoralis	0.004	0.0987	0.0047		0.094
Candidatus_Pelagibacter_ubique Hyphomicrobium_denitrificans	0.0067	0.0057	0.0073		0.0016
Candidatus_Pelagibacter_ubique Magnetococcus_marinus	0.0078	0.0062	0.009		0.0028
Candidatus_Pelagibacter_ubique Caulobacter_vibrioides	0.0074	0.0058	0.0084		0.0026
Candidatus_Pelagibacter_ubique Parvularcula_bermudensis	0.0083	0.0067	0.0095		0.0028
Candidatus_Pelagibacter_ubique Rhodobacter_sphaeroides	0.0085	0.007	0.0096		0.0026
Candidatus_Pelagibacter_ubique Hyphomonas_neptunium	0.0098	0.0106	0.0095		0.0011
Candidatus_Pelagibacter_ubique Methylobacterium_radiotolerans	0.0078	0.0055	0.0093		0.0038
Candidatus_Pelagibacter_ubique Bradyrhizobium_diazoefficiens	0.0069	0.0055	0.0079		0.0024
Candidatus_Pelagibacter_ubique Sinorhizobium_meliloti	0.0072	0.0133	0.008		0.0053
Candidatus_Pelagibacter_ubique Brucella_melitensis	0.0068	0.0059	0.0074		0.0015
Candidatus_Pelagibacter_ubique Mesorhizobium_ciceri	0.0076	0.0061	0.0087		0.0026
Candidatus_Pelagibacter_ubique Martelella_endophytica	0.0067	0.0058	0.0074		0.0016
Candidatus_Pelagibacter_ubique Methylocystis_bryophila	0.0075	0.006	0.0085		0.0025
Candidatus_Pelagibacter_ubique Beijerinckia_indica	0.0072	0.0059	0.008		0.0021
Candidatus_Pelagibacter_ubique Sphingomonas_wittichii	0.0078	0.007	0.0084		0.0014
Candidatus_Pelagibacter_ubique Erythrobacter_litoralis	0.0084	0.0066	0.0096		0.003
Hyphomicrobium_denitrificans Magnetococcus_marinus	0.0044	0.0038	0.0047		0.0009
Hyphomicrobium_denitrificans Caulobacter_vibrioides	0.0024	0.002	0.0027		0.0007
Hyphomicrobium_denitrificans Parvularcula_bermudensis	0.0038	0.0031	0.0042		0.0011
Hyphomicrobium_denitrificans Rhodobacter_sphaeroides	0.0029	0.0023	0.0033		0.001
Hyphomicrobium_denitrificans Hyphomonas_neptunium	0.0061	0.0051	0.0303		0.0252
Hyphomicrobium_denitrificans Methylobacterium_radiotolerans	0.0018	0.0185	0.002		0.0165
Hyphomicrobium_denitrificans Bradyrhizobium_diazoefficiens	0.0023	0.0019	0.0025		0.0006
Hyphomicrobium_denitrificans Sinorhizobium_meliloti	0.0209	0.0121	0.0292		0.0171
Hyphomicrobium_denitrificans Brucella_melitensis	0.0571	0.0667	0.0472		0.0195
Hyphomicrobium_denitrificans Mesorhizobium_ciceri	0.0025	0.0022	0.0026		0.0004
Hyphomicrobium_denitrificans Martelella_endophytica	0.0024	0.0019	0.0028		0.0009
Hyphomicrobium_denitrificans Methylocystis_bryophila	0.0026	0.0235	0.0028		0.0207
Hyphomicrobium_denitrificans Beijerinckia_indica	0.0029	0.0027	0.003		0.0003
Hyphomicrobium_denitrificans Sphingomonas_wittichii	0.0297	0.0236	0.0321		0.0085
Hyphomicrobium_denitrificans Erythrobacter_litoralis	0.0035	0.0026	0.0671		0.0645
Magnetococcus_marinus Caulobacter_vibrioides	0.0036	0.0036	0.0037		0.0001
Magnetococcus_marinus Parvularcula_bermudensis	0.0047	0.0043	0.005		0.0007
Magnetococcus_marinus Rhodobacter_sphaeroides	0.0042	0.0036	0.0046		0.001
Magnetococcus_marinus Hyphomonas_neptunium	0.0071	0.0069	0.0072		0.0003
Magnetococcus_marinus Methylobacterium_radiotolerans	0.0035	0.0169	0.0037		0.0132
Magnetococcus_marinus Bradyrhizobium_diazoefficiens	0.0041	0.0294	0.0044		0.025
Magnetococcus_marinus Sinorhizobium_meliloti	0.0044	0.0053	0.0046		0.0007
Magnetococcus_marinus Brucella_melitensis	0.0051	0.093	0.0052		0.0878
Magnetococcus_marinus Mesorhizobium_ciceri	0.0044	0.0045	0.0043		0.0002
Magnetococcus_marinus Martelella_endophytica	0.0045	0.0044	0.0046		0.0002
Magnetococcus_marinus Methylocystis_bryophila	0.0043	0.0038	0.0045		0.0007
Magnetococcus_marinus Beijerinckia_indica	0.0049	0.0041	0.0054		0.0013
Magnetococcus_marinus Sphingomonas_wittichii	0.0039	0.009	0.0037		0.0053
Magnetococcus_marinus Erythrobacter_litoralis	0.0047	0.0043	0.0048		0.0005
Caulobacter_vibrioides Parvularcula_bermudensis	0.0032	0.003	0.0346		0.0316
Caulobacter_vibrioides Rhodobacter_sphaeroides	0.0024	0.0024	0.0271		0.0247
Caulobacter_vibrioides Hyphomonas_neptunium	0.0052	0.0279	0.0054		0.0225
Caulobacter_vibrioides Methylobacterium_radiotolerans	0.0341	0.013	0.0611		0.0481
Caulobacter_vibrioides Bradyrhizobium_diazoefficiens	0.0023	0.0021	0.0023		0.0002
Caulobacter_vibrioides Sinorhizobium_meliloti	0.0278	0.0023	0.0443		0.042
Caulobacter_vibrioides Brucella_melitensis	0.0489	0.0036	0.0605		0.0569
Caulobacter_vibrioides Mesorhizobium_ciceri	0.0253	0.0025	0.0378		0.0353
Caulobacter_vibrioides Martelella_endophytica	0.0257	0.0309	0.0026		0.0283
Caulobacter_vibrioides Methylocystis_bryophila	0.0025	0.0024	0.0199		0.0175
Caulobacter_vibrioides Beijerinckia_indica	0.0184	0.003	0.0304		0.0274
Caulobacter_vibrioides Sphingomonas_wittichii	0.0427	0.0208	0.074		0.0532
Caulobacter_vibrioides Erythrobacter_litoralis	0.0029	0.0026	0.0281		0.0255
Parvularcula_bermudensis Rhodobacter_sphaeroides	0.0039	0.0355	0.0045		0.031
Parvularcula_bermudensis Hyphomonas_neptunium	0.0071	0.0071	0.0072		0.0001
Parvularcula_bermudensis Methylobacterium_radiotolerans	0.0029	0.0023	0.0033		0.001
Parvularcula_bermudensis Bradyrhizobium_diazoefficiens	0.0305	0.003	0.0706		0.0676
Parvularcula_bermudensis Sinorhizobium_meliloti	0.0279	0.0257	0.0316		0.0059
Parvularcula_bermudensis Brucella_melitensis	0.0495	0.0939	0.0045		0.0894
Parvularcula_bermudensis Mesorhizobium_ciceri	0.0036	0.0445	0.0039		0.0406
Parvularcula_bermudensis Martelella_endophytica	0.0038	0.0034	0.0041		0.0007
Parvularcula_bermudensis Methylocystis_bryophila	0.0037	0.0035	0.0038		0.0003
Parvularcula_bermudensis Beijerinckia_indica	0.0793	0.1159	0.0572		0.0587
Parvularcula_bermudensis Sphingomonas_wittichii	0.0699	0.0748	0.0756		0.0008
Parvularcula_bermudensis Erythrobacter_litoralis	0.0044	0.0387	0.0049		0.0338
Rhodobacter_sphaeroides Hyphomonas_neptunium	0.0054	0.0043	0.006		0.0017
Rhodobacter_sphaeroides Methylobacterium_radiotolerans	0.0023	0.0019	0.0025		0.0006
Rhodobacter_sphaeroides Bradyrhizobium_diazoefficiens	0.0025	0.0021	0.0027		0.0006
Rhodobacter_sphaeroides Sinorhizobium_meliloti	0.0027	0.0024	0.0613		0.0589
Rhodobacter_sphaeroides Brucella_melitensis	0.0036	0.0349	0.0041		0.0308
Rhodobacter_sphaeroides Mesorhizobium_ciceri	0.0029	0.0025	0.0031		0.0006
Rhodobacter_sphaeroides Martelella_endophytica	0.003	0.0023	0.0035		0.0012
Rhodobacter_sphaeroides Methylocystis_bryophila	0.0029	0.0025	0.0032		0.0007
Rhodobacter_sphaeroides Beijerinckia_indica	0.0037	0.0025	0.0044		0.0019
Rhodobacter_sphaeroides Sphingomonas_wittichii	0.0024	0.0023	0.0427		0.0404
Rhodobacter_sphaeroides Erythrobacter_litoralis	0.0034	0.0031	0.0233		0.0202
Hyphomonas_neptunium Methylobacterium_radiotolerans	0.0083	0.0242	0.0118		0.0124
Hyphomonas_neptunium Bradyrhizobium_diazoefficiens	0.0075	0.0319	0.006		0.0259
Hyphomonas_neptunium Sinorhizobium_meliloti	0.0061	0.2054	0.0062		0.1992
Hyphomonas_neptunium Brucella_melitensis	0.007	0.0064	0.0069		0.0005
Hyphomonas_neptunium Mesorhizobium_ciceri	0.0061	0.0053	0.0063		0.001
Hyphomonas_neptunium Martelella_endophytica	0.0063	0.0436	0.0067		0.0369
Hyphomonas_neptunium Methylocystis_bryophila	0.0063	0.0628	0.0066		0.0562
Hyphomonas_neptunium Beijerinckia_indica	0.0069	0.0069	0.007		0.0001
Hyphomonas_neptunium Sphingomonas_wittichii	0.0049	0.024	0.0052		0.0188
Hyphomonas_neptunium Erythrobacter_litoralis	0.006	0.0057	0.0061		0.0004
Methylobacterium_radiotolerans Bradyrhizobium_diazoefficiens	0.0225	0.0587	0.0013		0.0574
Methylobacterium_radiotolerans Sinorhizobium_meliloti	0.054	0.0402	0.0659		0.0257
Methylobacterium_radiotolerans Brucella_melitensis	0.0025	0.0023	0.0026		0.0003
Methylobacterium_radiotolerans Mesorhizobium_ciceri	0.0017	0.0402	0.0017		0.0385
Methylobacterium_radiotolerans Martelella_endophytica	0.0021	0.0016	0.0166		0.015
Methylobacterium_radiotolerans Methylocystis_bryophila	0.0248	0.0185	0.0218		0.0033
Methylobacterium_radiotolerans Beijerinckia_indica	0.0025	0.0014	0.0075		0.0061
Methylobacterium_radiotolerans Sphingomonas_wittichii	0.002	0.0195	0.002		0.0175
Methylobacterium_radiotolerans Erythrobacter_litoralis	0.0027	0.0022	0.0029		0.0007
Bradyrhizobium_diazoefficiens Sinorhizobium_meliloti	0.0389	0.0026	0.0518		0.0492
Bradyrhizobium_diazoefficiens Brucella_melitensis	0.003	0.0031	0.0029		0.0002
Bradyrhizobium_diazoefficiens Mesorhizobium_ciceri	0.0022	0.0686	0.0024		0.0662
Bradyrhizobium_diazoefficiens Martelella_endophytica	0.0022	0.0021	0.0023		0.0002
Bradyrhizobium_diazoefficiens Methylocystis_bryophila	0.0021	0.0525	0.0022		0.0503
Bradyrhizobium_diazoefficiens Beijerinckia_indica	0.0022	0.0184	0.0025		0.0159
Bradyrhizobium_diazoefficiens Sphingomonas_wittichii	0.0021	0.0322	0.0024		0.0298
Bradyrhizobium_diazoefficiens Erythrobacter_litoralis	0.003	0.0023	0.0034		0.0011
Sinorhizobium_meliloti Brucella_melitensis	0.0276	0.0178	0.0245		0.0067
Sinorhizobium_meliloti Mesorhizobium_ciceri	0.0019	0.048	0.0018		0.0462
Sinorhizobium_meliloti Martelella_endophytica	0.0016	0.0343	0.0019		0.0324
Sinorhizobium_meliloti Methylocystis_bryophila	0.0024	0.0023	0.0026		0.0003
Sinorhizobium_meliloti Beijerinckia_indica	0.0024	0.0025	0.0024		0.0001
Sinorhizobium_meliloti Sphingomonas_wittichii	0.0448	0.0466	0.0482		0.0016
Sinorhizobium_meliloti Erythrobacter_litoralis	0.0036	0.0031	0.0038		0.0007
Brucella_melitensis Mesorhizobium_ciceri	0.0023	0.0793	0.0022		0.0771
Brucella_melitensis Martelella_endophytica	0.0026	0.1094	0.0031		0.1063
Brucella_melitensis Methylocystis_bryophila	0.003	0.0031	0.003		0.0001
Brucella_melitensis Beijerinckia_indica	0.0034	0.09	0.0036		0.0864
Brucella_melitensis Sphingomonas_wittichii	0.0419	0.0665	0.0368		0.0297
Brucella_melitensis Erythrobacter_litoralis	0.0044	0.0038	0.0048		0.001
Mesorhizobium_ciceri Martelella_endophytica	0.0681	0.1048	0.0025		0.1023
Mesorhizobium_ciceri Methylocystis_bryophila	0.032	0.0577	0.0025		0.0552
Mesorhizobium_ciceri Beijerinckia_indica	0.0023	0.0419	0.0023		0.0396
Mesorhizobium_ciceri Sphingomonas_wittichii	0.0024	0.0273	0.0024		0.0249
Mesorhizobium_ciceri Erythrobacter_litoralis	0.0036	0.0577	0.0039		0.0538
Martelella_endophytica Methylocystis_bryophila	0.0028	0.0316	0.0029		0.0287
Martelella_endophytica Beijerinckia_indica	0.0029	0.0223	0.0033		0.019
Martelella_endophytica Sphingomonas_wittichii	0.0024	0.0535	0.0026		0.0509
Martelella_endophytica Erythrobacter_litoralis	0.0035	0.0758	0.0039		0.0719
Methylocystis_bryophila Beijerinckia_indica	0.0022	0.0513	0.0024		0.0489
Methylocystis_bryophila Sphingomonas_wittichii	0.0025	0.0358	0.0027		0.0331
Methylocystis_bryophila Erythrobacter_litoralis	0.0034	0.0031	0.0034		0.0003
Beijerinckia_indica Sphingomonas_wittichii	0.003	0.0019	0.004		0.0021
Beijerinckia_indica Erythrobacter_litoralis	0.004	0.0597	0.0045		0.0552
Sphingomonas_wittichii Erythrobacter_litoralis	0.0025	0.0526	0.0027		0.0499
Rhodospirillum_rubrum Parvibaculum_lavamentivorans	0.0032	0.0446	0.0039		0.0407
Rhodospirillum_rubrum Candidatus_Phaeomarinobacter_ectocarpi	0.0039	0.0028	0.0046		0.0018
Rhodospirillum_rubrum Alphaproteobacterium_Mf_105b01	0.004	0.0029	0.0047		0.0018
Candidatus_Pelagibacter_ubique Parvibaculum_lavamentivorans	0.0073	0.0065	0.0078		0.0013
Candidatus_Pelagibacter_ubique Candidatus_Phaeomarinobacter_ectocarpi	0.0074	0.0063	0.0082		0.0019
Candidatus_Pelagibacter_ubique Alphaproteobacterium_Mf_105b01	0.0069	0.0053	0.008		0.0027
Hyphomicrobium_denitrificans Parvibaculum_lavamentivorans	0.0027	0.0022	0.0236		0.0214
Hyphomicrobium_denitrificans Candidatus_Phaeomarinobacter_ectocarpi	0.0253	0.0365	0.0037		0.0328
Hyphomicrobium_denitrificans Alphaproteobacterium_Mf_105b01	0.0033	0.0022	0.0288		0.0266
Magnetococcus_marinus Parvibaculum_lavamentivorans	0.0496	0.0037	0.0619		0.0582
Magnetococcus_marinus Candidatus_Phaeomarinobacter_ectocarpi	0.0043	0.0431	0.0046		0.0385
Magnetococcus_marinus Alphaproteobacterium_Mf_105b01	0.0045	0.0039	0.0049		0.001
Caulobacter_vibrioides Parvibaculum_lavamentivorans	0.0024	0.0022	0.0026		0.0004
Caulobacter_vibrioides Candidatus_Phaeomarinobacter_ectocarpi	0.003	0.0024	0.0212		0.0188
Caulobacter_vibrioides Alphaproteobacterium_Mf_105b01	0.003	0.0026	0.0313		0.0287
Parvularcula_bermudensis Parvibaculum_lavamentivorans	0.0261	0.0543	0.0042		0.0501
Parvularcula_bermudensis Candidatus_Phaeomarinobacter_ectocarpi	0.004	0.0038	0.0042		0.0004
Parvularcula_bermudensis Alphaproteobacterium_Mf_105b01	0.004	0.0644	0.0043		0.0601
Rhodobacter_sphaeroides Parvibaculum_lavamentivorans	0.0029	0.0025	0.0031		0.0006
Rhodobacter_sphaeroides Candidatus_Phaeomarinobacter_ectocarpi	0.004	0.0034	0.0044		0.001
Rhodobacter_sphaeroides Alphaproteobacterium_Mf_105b01	0.0038	0.0028	0.0045		0.0017
Hyphomonas_neptunium Parvibaculum_lavamentivorans	0.0059	0.0634	0.0062		0.0572
Hyphomonas_neptunium Candidatus_Phaeomarinobacter_ectocarpi	0.0074	0.064	0.0083		0.0557
Hyphomonas_neptunium Alphaproteobacterium_Mf_105b01	0.0071	0.0706	0.0079		0.0627
Methylobacterium_radiotolerans Parvibaculum_lavamentivorans	0.002	0.0319	0.0021		0.0298
Methylobacterium_radiotolerans Candidatus_Phaeomarinobacter_ectocarpi	0.0028	0.0401	0.0032		0.0369
Methylobacterium_radiotolerans Alphaproteobacterium_Mf_105b01	0.0027	0.0182	0.0033		0.0149
Bradyrhizobium_diazoefficiens Parvibaculum_lavamentivorans	0.0024	0.0278	0.0026		0.0252
Bradyrhizobium_diazoefficiens Candidatus_Phaeomarinobacter_ectocarpi	0.0337	0.0421	0.0036		0.0385
Bradyrhizobium_diazoefficiens Alphaproteobacterium_Mf_105b01	0.003	0.0121	0.0036		0.0085
Sinorhizobium_meliloti Parvibaculum_lavamentivorans	0.0207	0.0558	0.0065		0.0493
Sinorhizobium_meliloti Candidatus_Phaeomarinobacter_ectocarpi	0.0036	0.0213	0.0036		0.0177
Sinorhizobium_meliloti Alphaproteobacterium_Mf_105b01	0.0035	0.0025	0.0042		0.0017
Brucella_melitensis Parvibaculum_lavamentivorans	0.0035	0.0032	0.0037		0.0005
Brucella_melitensis Candidatus_Phaeomarinobacter_ectocarpi	0.0037	0.0739	0.0039		0.07
Brucella_melitensis Alphaproteobacterium_Mf_105b01	0.0041	0.0034	0.0046		0.0012
Mesorhizobium_ciceri Parvibaculum_lavamentivorans	0.0028	0.0394	0.0029		0.0365
Mesorhizobium_ciceri Candidatus_Phaeomarinobacter_ectocarpi	0.0031	0.0027	0.0033		0.0006
Mesorhizobium_ciceri Alphaproteobacterium_Mf_105b01	0.0034	0.0025	0.004		0.0015
Martelella_endophytica Parvibaculum_lavamentivorans	0.0028	0.0345	0.0029		0.0316
Martelella_endophytica Candidatus_Phaeomarinobacter_ectocarpi	0.0034	0.0424	0.0038		0.0386
Martelella_endophytica Alphaproteobacterium_Mf_105b01	0.0036	0.0027	0.0042		0.0015
Methylocystis_bryophila Parvibaculum_lavamentivorans	0.0417	0.0027	0.0525		0.0498
Methylocystis_bryophila Candidatus_Phaeomarinobacter_ectocarpi	0.029	0.0415	0.0039		0.0376
Methylocystis_bryophila Alphaproteobacterium_Mf_105b01	0.0033	0.0186	0.004		0.0146
Beijerinckia_indica Parvibaculum_lavamentivorans	0.003	0.07	0.0036		0.0664
Beijerinckia_indica Candidatus_Phaeomarinobacter_ectocarpi	0.0188	0.0409	0.0041		0.0368
Beijerinckia_indica Alphaproteobacterium_Mf_105b01	0.0038	0.0267	0.0044		0.0223
Sphingomonas_wittichii Parvibaculum_lavamentivorans	0.0026	0.0634	0.0028		0.0606
Sphingomonas_wittichii Candidatus_Phaeomarinobacter_ectocarpi	0.0046	0.0166	0.0037		0.0129
Sphingomonas_wittichii Alphaproteobacterium_Mf_105b01	0.0035	0.0024	0.0042		0.0018
Erythrobacter_litoralis Parvibaculum_lavamentivorans	0.0037	0.0604	0.0042		0.0562
Erythrobacter_litoralis Candidatus_Phaeomarinobacter_ectocarpi	0.004	0.0033	0.0045		0.0012
Erythrobacter_litoralis Alphaproteobacterium_Mf_105b01	0.0043	0.0027	0.0054		0.0027
