# Supplementary material for: Origin of the Mobile Di-Hydro-Pteroate Synthase Gene Determining Sulfonamide Resistance in Clinical Isolates
Source: Front Microbiol. 2019 Jan 10;9:3332. doi: 10.3389/fmicb.2018.03332 (PMC6335563; doi:10.3389/fmicb.2018.03332)
Supplement: Supplementary file 10 [file Data_Sheet_5.FASTA]

>Chlamydia_trachomatis
GIVNITDNSISDTGAAAHAERLFAEGASIIDLGAQATNPEWERLEPSIDTFRPEIIRWINDVVFDPGIGPVLIGHSRKET
IGCSVSLHDRGVDYLR

>Chlamydia_muridarum
GIVNVTDDSISDTGAAAHAERLFAEGASIIDLGAQATNPEWERLEPSIDTFRPEVIRWINDVVFDPGIGPVLIGHSRKET
IGCSVALHNQGVDYLR

>Chlamydophila_caviae
GVVNVTDNSISDEGAVAHAEKLFAQGASVIDFGGQATNPEWSRLEPSLDTFYPEIIRWINDIIFDPGIGATLVGHSRKET
VSLSVLLQQQGVNYLR

>Chlamydia_psittaci
GIVNVTDNSISDGGAVAHAERLFAQGASVIDFGAQATNPEWARLEPSLDTFYPEIIRWINDIIFDPGIGATLVGHSRKET
VSLSVLLQQQGVNYLR

>Chlamydia_felis
GIVNVTDNSISDGGAVAHAEQLLAKGASVIDFGAQATNPEWKRLEPSLDTFYPEIIRWINDIIFDPGIGATLVGHSRKET
VSLSVLLQQQGVNFLR

>Chlamydia_avium
GIVNVTDNSMSDGGAVEHAEKLFSQGASIIDFGAQSTNPEWKRLEPSIDTFYPEIIHWINDIIFDPGIGPLLVGHSRKET
AAISILLQQQRVDYLR

>Chlamydia_gallinacea
GIVNITDNSLSDGGAVTHTEKLFAQGASIIDLGAQSTNPEWARLAPSIDTFYPEIIRWINDIIFDPGIGPLLVGHSRKET
ASLSVLLQQQGVEYLR

>Chlamydophila_pneumoniae
GVVNVTNDSMSDGGAVAQAEKLFTEGAAVIDFGAQATNPEWERLEPSLDTFYPEIIQWINDVIFDPGIGPILIGHSRKET
VGLSILLQQQGVDYLR

>Pseudomonas_aeruginosa
GILNVTPDSFSDGGALRHAERMVLEGATLIDVGGESTRPELERVAPSVDTSTPAVAGLINDLLLDPGFGPLLVGVSRKGS
LALAALALAKGARIIR

>Thioalkalivibrio_sulfidiphilus
GILNVTPDSFSDGGAVDHALAMVEAGAAIIDVGGESTRPELARVIPSVDTSQPEVAGLINDLVLDPGFGPLLVGVSRKGS
VAAALLAARAGARILR

>Alcanivorax_borkumensis
GVLNVTPDSFSDGGALRQAEQMLRDGAAIIDVGGESTRPELDRVVPSVDTSTAAVAGMINDLLVDPGFGPILIGVSRKGS
LAAAVMCVERGASIVR

>Halomonas_campaniensis
GILNVTPDSFSDGGALHHAEQMLAEGAAMIDVGGESTRPELDRVAPSVDTSSPVVAGMINDLLIDPGFGPLLVGMSRKGG
LALAAMAVERGANILR

>Microbulbifer_thermotolerans
GILNTTPDSFSDGGALRRAEQMLREGAAIIDVGGESTRPELDRVLPSVDTSTPSVAGLINDVILDPGFGPLLVGVSRKGS
LALAMLAAERGAKILR

>Halioglobus_pacificus
GVINTTPDSFSDGGALRRAVEMVNGGAAILDVGGESTRPEMDRVLPSVDTSSPAVAGLINDLLLDPGFGPLLAGLSRKAG
LALAVLAAERGAVIIR

>Cellvibrio_japonicus
GILNTTPDSFSDGGALSRAETMLQQGASIIDVGGESTRPELDRVVPSVDTSTAAVAGLINDLLLDPGFGPVLVGVSRKGS
LALALCAAQSGAAIIR

>Endozoicomonas_montiporae
GILNITPDSFYSGSILRVADSMVNDGVDIFDVGGESTRPELERVLPSVDTSSALVAGMINDIILDPGFGPVLAGLSRKGS
LAVALMAVQAGARIIR

>Gynuella_sunshinyii
GILNMTPDSFSDGGALFHAESMIAAGVDIIDIGGESTRPELERVLPSVDTSRPKVVNLINDLLVDPGFGPVLVGMSRKGS
VAAAVIAAMNGADIVR

>Granulosicoccus_antarcticus
GILNVTPDSFSDGGALAQVESMLSAGADIIDIGGESTRPEMDRVLPSLDTSRPTLVGMINDIVLDPGFGPLLTGLSRKAS
VSAALLCVQNGASIVR

>Halothiobacillus_neapolitanus
AILNITPDSFSDGGVVDVVATLLADGADILDVGGESTRPELDRVVPSIDTSQPEVASIINDLMLDPGFGPILVGLSRKGS
VVLAVMAMERGADIVR

>Marinomonas_mediterranea
GILNVTPDSFSDGGAMFRVEEMLSEGASFIDVGGESTRPELDRVVPSVDSSSPEVAGLINDILVDPGIGEVLVGASRKGS
MGVHASAYSKGARIFR

>Coxiella_burnetii
GIINVSPNSFYHP-ALRTAEKMVDEGADILDIGGEATNPELDRLLPSVDTSRPRVADMINDIIIDPGFGPVLSGWSRKGS
IAADVLAVYHGASIIR

>Vibrio_cholerae
GILNTTPDSFSDGGALARAQQMIDLGVAIIDIGGESTRPELQRVIPSIDTSKAEVADLINDIILDPGFGPVLAGMSRKGS
VACATLAAQKGAQIIR

>Moritella_viscosa
GILNVTPDSFSDGGAFKQAQKMVDDGAKIIDIGGESTRPELARVIPSIDTSKAQVAHIINDIILDPGFGPILIGVSRKGS
LACANSAATDGAHIFR

>Colwellia_psychrerythraea
GILNVTPDSFSDGGALAQVEQMILDGVDIIDIGGESTRPELSRVIPSIDTSKAEVADIINDLILDPGFGPLLSGTSRKGS
LTTAIIAAQQNASIIR

>Escherichia_coli
GILNVTPDSFSDGGAVKHANLMINAGATIIDVGGESTRPELQRVIPSVDTSKPEVAHIINDLLLDPGFGPLLVGMSRKGS
LACAVIAAMQGAHIIR

>Yersinia_pestis
GILNVTPDSFSDGGALQHAQRMLSAGATLIDIGGESTRPELDRVVPSVDTSKAAVAHLINDLLLDPGFGPLLVGMSRKGS
VACAVIAAMQGAQIIR

>Frischella_perrara
GILNMTPDSFSDGGAMHRVDKMIQDGATFIDVGGESTRPELDRVVPSVDTSKPQVAHLINDIILDPGFGPLLVGMSRKGS
VTCAVMAAMKGAQIIR

>Shewanella_oneidensis
GILNVTPDSFSDGGACQHADEMVAQGALIIDIGGESTRPELARVIPSVDTSKPEVAHLINDLLIDPGFGPILIGLSRKGS
LAGAMIAAQKGAHIIR

>Aeromonas_hydrophila
GILNVTPDSFSDGGAMTHARQMVAEGATLIDIGGESTRPELDRVIPSLDTSKAAVAHLINDLLLDPGYGPLLVGMSRKGS
LACALIGMQRGARIIR

>Pseudoalteromonas_atlantica
GILNVTPDSFSDGGAIEHAAEMIASGADFIDVGGESTRPELDRVVPSIDTSKAAVAGLINDILFDPGFGPLLVGMSRKGS
VALATIAALKGAQIIR

>Alteromonas_macleodii
GILNVTPDSFSDGGALDHALRMIEEGATFIDIGGESTRPELDRTIPSIDTSKADVAGLINDILFDPGYGPVLVGMSRKGS
ISLATIVAQMGAQIIR

>Haemophilus_influenzae
GILNFTPDSFSDSGALFQVEKMLEEGATIIDIGGESTRPELHRVVPSVDSSKAVVMDLINDLIWDMGFGPVLAGLSRKGS
AAGALIAVQKGAKILR

>Psychromonas_ingrahamii
GILNVTPDSFSDGGALKQAQKMLEQGASILDIGGESTRPELDRVIPSIDTSKANVADLINDIILDLGFGPILTGLSRKGS
LAGALIALQQGSQIIR

>Idiomarina_loihiensis
GIVNVTPDSFSDGGAIDHVAQLIKDGADIVDIGGESTRPELDRVVPSVDTTKPQVANIINDIWLDPGFGPLLVGMSRKGS
LAAATIAAMKGARIIR

>Hydrogenovibrio_crunogenus
GILNVTPDSFSDGGIKQQVEKMSSAGVDIIDIGGESTRPELDRVLPSIDTYKPEVIDMINDIVIDPGFGPLLVGVSRKGS
VSAAVLASLKGAKILR

>Oleiphilus_messinensis
GVLNVTPDSFSDGGALKQAERMVSEGASIIDIGGESTRPEVDRVMPSVDTSSPELVDLINDIILDPGFGPILIGVSRKGS
VVAAALAVERGASIIR

>Hahella_chejuensis
GVLNVTPDSFSDGGALSQVEKMVTEGAAFIDIGGESTRPELDRVCPSVDTSTPEVADLINDIMLDPGFGPVLVGVSRKAS
VSAAAVAIYNGARIIR

>Kangiella_koreensis
GILNTTPDSFSDGGALRRIESMIQEEVDIIDVGGESTRPELDRVIPSVDTSKAAVACMINDICLDPGFGPLLVGVSRKGS
VAASMYALTKGARILR

>Nitrosococcus_oceani
GVLNITPDSFSDGGALQRAHQMIQEGAAIIDVGGESTRPELHRVIPSIDTSKPEIAGFINDLLVDPGFGPVLVGLSRKGS
LALATLAAWQGATMVR

>Thioploca_ingrica
GILNVTPDSFSDGGALQRAQRLIAAGADIIDIGGESTRPELDRVMPSVDTSKAEVADIINDLWLDPGFGPVVVGVSRKGG
LALAVFAVSQGAQIIR

>Legionella_pneumophila
GVLNVTSDSFYDGGACDQALKLIACGADLIDIGGESTKPELSRVLPSIDTNKPEVANVINDLILDPGFGPILLGVSRKGS
ITLGIYAALKGTAIIR

>Ferrimonas_balearica
GIVNVTPDSFSDGGAVAHALMLVEQGATILDIGGESTRPELSRTIPSIDTSKAEVADLINDLILDPGFGPLLIGLSRKGS
VTASLLAVQQGAELVR

>Steroidobacter_denitrificans
GIVNVTVDSFSDGGALAHALRMAEAGAGLIDIGAESTRPQIRRAVPSIDTSQAEVAVMINDLVLDPGIGPVLIGVSRKGS
LAGAVAGVLAGASIVR

>Acinetobacter_pittii
GILNVTPDSFSDGGAIAYALAMVEQGATIIDIGGESTRPEIRRVVPSIDTSQPDVAHIWNDIIIDPGFGPILSGLSRKGS
VTGHLLSIQQGACIVR

>Neisseria_meningitidis
GIVNLTPDSFSDGGALAHAEQLLKEGADILDIGGESTRSEWARVEPSLDTRRTVIIDIINDIILDPGFGPLLIGVSRKGS
VAAALASVARGAQIVR

>Chromobacterium
GILNVTPDSFSDGGALARAEAMLAEGADILDIGGESTRPEMARVLPSLDTRRAEVVDLINDLLVDPGFGPQLVGLSRKAS
VAAALESARRGAAVIR

>Bordetella_pertussis
GIVNVTPDSFSDGGAIAHARQLIDEGAHILDLGGESTRPELARILPSIDTFKPEVADMINDIVLDPGFGPLLVGVSRKGS
VAAALACVARGAAIVR

>Burkholderia_mallei
GILNVTPDSFSDGGALAQAERMLAEGADILDIGGESTRPELERVIPSIDTYKPAVADLINDISVDPGFGPILAGMSRKAS
VAAAVCAAERGAAIVR

>Aromatoleum_aromaticum
AIVNVTPDSFSGDGATRRAQAAVDAGADLLDIGGESTRPELDRVIPSVDTFKPTVASLINDILLDPGFGPVLVGVSRKGS
VAAALIAVERGARIVR

>Azoarcus_olearius
AIINVTDDSFSGDGALNKAERALAEGADILDLGAESTRPEIDRLVPSVDTLKPSVADLINDVLLDPGFGPLLVGLSRKAS
VAAALMAVQHGAAIVR

>Herbaspirillum_seropedicae
GILNVTPDSFSDGGALTHAEQMIADGVDIIDIGGESTRPELERVLPSLDTYKPAVVDMINDICIDPGFGPLLAGMSRKGS
IGAALVAAQQGAMIIR

>Thiobacillus_denitrificans
GIVNVTPDSFSDGGAIDHALRLHDAGAAILDVGGESTRPELQRVLPSIDTRKPEVAAMVNDLVVDPGFGPILAGMSRKAG
VAAHLMAVARGARIVR

>Sulfuritalea_hydrogenivorans
GIVNLSDDSFSGDGAIAQGLRLIEEGAHILDFGAESSRPEIDRLLPSIDTVKPEVADMINDIAVDPGFGPLLVGMSRKAG
IAAHVLAVERGARIVR

>Dechloromonas_aromatica
GIVNLTPDSFSGDGAIRHARQQFEAGADILDIGAESSRPELRRLVPSVDTYKPAVATMINDLIVDPGFGPVLVGVSRKAS
VAAALIAAQKGAKILR

>Rhodoferax_ferrireducens
GIVNITPDSFSDGGALRHCETLLKEGADILDIGGESTRPELARVLPSVDTYKPRVADIINDIVIDPGIGPLLVGWSRKPS
VAAALLAVERGAAIVR

>Xanthomonas_campestris
GIVNVTPDSFSDGGAVAHGLRLVAEGAAVLDVGGESTRPELQRVIPSVDTYKPEVAGMINDLILDPGFGPVLAGFSRKGS
VAAHLIAAQQGAQLLR

>Rhodanobacter_denitrificans
GILNVTPDSFSDGGAVAHGLALAEEGADMIDVGGESTRPELRRVLPAIDTSKPEVAGMINDVMVDPGFGGAYIGLSRKGS
VAAALIAVQRGARMVR

>Geodermatophilus_obscurus
GILNVTPDSFSDGGAVAHGCTLAAEGADLIDVGGESTRPELARVVPSVDTSRPEVASMVNDLVVDPGFGPVMVGLSRKAS
LAAALLAAQRGAAVLR

>Gallionella_capsiferriformans
GIVNVTPDSFSDGGAIDHAHRLIEEGADIIDIGGESTRPELSRVIPSIDTFKPDVAQMVNDIVVDPGFGPVLAGLSRKAS
VAAAIIAVQRGAAIVR

>Methylotenera_mobilis
GIVNVTPDSFSDGGAVAHGLELIAEGADILDIGGESTRPELKRVIPSIDTYKPEVIDIVNDIVLDPGFGPLLVGLSRKAG
LAASVISAMKGAKIVR

>Nitrosomonas_europaea
GVINVTPDSFSDGGAIEQARRLIQEGADILDIGGESTRPELLRVMPSVDTSKPEVVDLVNDIIIDPGFGPVLAGLSRKAS
VAAALLAVGQGARIIR

>Dichelobacter_nodosus
GILNCTPDSFSDGGALAHAMQMIADGAEIIDVGAESTRPEIRRLTPSVDTKNAATVDLINDLMLDPGFGPVLLGVSRKGS
VTLAAWAAWHDVAVVR

>Caulobacter_vibrioides
GIVNVTPDSFSDGGGVEHARRLIAQGADILDIGGESTRPEILRVVPSIDTMKPAVATMWNDIWLDPGIGPILLGASRKGS
IAAHLAGAEAGVAAVR

>Parvularcula_bermudensis
GILNVTPDSFSDGGALSQAERLAAEGATIIDIGGESTRPEQSRVIPSIDTRRPETASIWNDLIVDPGIGPLLIGASRKGS
VAAVIESYRRGAKLFR

>Erythrobacter_litoralis
GILNVTPDSFSDGGGKAQAAAMLEAGASIIDIGGESTRPEIERVLPSVDTRRAGVASIVNDIMLDPGLGPILLGASRKGS
IALAVAGMDAGAHMLR

>Sphingomonas_wittichii
LILNITPDSFSDGGATDGAFAAVEAGAAIVDVGGESTRPEIARIEPSIDTRKAAVAAIVNDIIVDPGIGPLLLGASRKGS
VALALHGAQMGAQILR

>Rhodobacter_sphaeroides
GILNVTPDSFSDGGALAQAEALVAAGADILDIGGESTRPEIRRTAPSIDTRKAPVADLVNDIVTDPGIGPILLGASRKGS
VAVALAGAAQGAQILR

>Hyphomicrobium_denitrificans
GIVNVTPDSFSDGGAIAHGLQLVAEGADILDIGGESTRPELRRVLPSIDTRKAEVADILNDIVVDPGIGPILLGASRKGS
LATAIAGVGSGVQIVR

>Magnetococcus_marinus
GIVNVTPDSFSDGGAVAHAMALVEQGADLLDIGGESTRPELRRVVPSVDTAKGRVAALINDLVIDPGIGPLLLGISRKGS
HLMAALGVQRGANWVR

>Thermus_thermophilus
GVLNLTPDSFSDGGALERAREMVAEGADILDLGAESTRPEKRRLLPSVDTRKPEVAHLLNDVVLDPGFGPVLVGLSRKGS
VAAHLFAVMKGVRLLR

>Acidimicrobium_ferrooxidans
GIVNVTPDSFSDGGAIEHGLELFAEGADIVDVGGESTRPELRRVLPSIDTVKPAVATIVNDVWFDPGIGPVVVGLSRKQS
LAAAIWAIEHGADVVR

>Deinococcus_radiodurans
GILNATPDSFSDGGALATARRMRDTGVFILDIGGESTRPELDRVLPSVDTMKPEVAHLVNDVLLDPGIGPVLIAASRKGS
LALHLHAARCGAALVR

>Rhodospirillum_rubrum
GILNVTPDSFSDGGALAGGQAMLAAGAAILDVGGESTRPEIARVVPSVDTRNASTARIVNDLCVDPGIGGVLIGASRKGS
LAAALAAARRGADIVR

>Conexibacter_woesei
GVLNVTPDSFSDGGALAHALELERDGAAILDVGGESTRPELRRVVPSIDTIKLPVATYVNDIQLDPGIGPLLIGVSRKAT
LAANVLAFTKGATIFR

>Fimbriimonas_ginsengisoli
GILNVTPDSFSDGGAVRFALQMIEDGADLIDVGGESTRPELRRVLPSVDTMKPEVARVINDIWLDPGIGPVLVGVSRKGT
LAAQVLAQAQGARIIR

>Desulfurispirillum_indicum
GILNVTPDSFSDGGAVERGLQMVVEGAHIIDVGGESTRPQMKRILPSVDTTSALVATMINDLFLDPGIGQTYLGASRKGS
LVVAMEAYRQGVHMLR

>Phycisphaera_mikurensis
GILNATPDSFSDGGAVAAGLKMAGEGATILDVGGESTRPQIRRVVPSVDTTRAAVATLLNDVWLDPGIGPVLLGASRKGS
LAVAVLGLAAGVGVFR

>Methylococcus_capsulatus
GILNVTPDSFSDGGAVRRGVFMAGEGADVIDVGGESTRPQLARVVPSVDTTQGEVADLINDILLDPGIGPVLLGTSRKAT
VATTALGVSAGVRVFR

>Rubrobacter_xylanophilus
GIVNVTPDSFSDAGAAERALRLLEEGADVIDVGGESTRPEIRRVVPSVDTYRSETALMVNDILLDPGIGPVLVGTSRKGT
VATSVLAYGRGAFAFR

>Acidaminococcus_fermentans
GILNVTPDSFYAGSLLAKAETMLRDGADLLDIGGESTRPEKRRVTGSVDTYHAETADIINDVILDPGLGPVLLAGSRKGT
MALSAAALYAGAQMVR

>Treponema_brennaborense
GIINVTPDSFWEGSAAEKALEMIAGGADVIDIGGESSRPELRRILPSVDTRKKTVADILNDIILDPGIGPVLMALSRKGT
LAANLLSVQNGAVILR

>Treponema_succinifaciens
GIVNCTPDSFFSGSGAERAFELIGEGADILDLGGESTRPEIKRIVPSVDTRKKSVADILNDIIVDPGIGPVLMALSRKGT
LAADLISVLKGAFMVR

>Treponema_OMZ_838
GIVNATPDSFYEPSGLERVLALEAEGTDIIDIGGESSRPELERVIPSVDTRKAAVATLCNDIIIDYGIGPLLAGLSRKGT
LAATMYAVQQGASIVR

>Spirochaeta_thermophila
GIVNTTPDSFYPGSAVRRAVALVEEGADLLDIGAESSRPELARLVPSVDTRKARVADIVNDIIIDPGFGPVLVGVSRKGT
LACHYHAALKGAAILR

>Treponema_caldarium
AIVNCTEDSFYAPSAVDRALEAVAEGADIIDFGAESTRPELKRVVPSVDTRKANVAQIINDIILDPGIGPILIGLSRKGT
LAAHAAVFYQGAKIFR

>Spirochaeta_africana
GIVNRTPDSFYAESDPAQALGLVAEGADILDIGGESSRPETRRVVPSVDTRKRAVANMINDIILDPGIGRLLLGLSRKGS
VVANLYGADCGADILR

>Sinorhizobium_meliloti
AIINVTPDSFSDGGAVRAALRALEAGAEILDIGGESTRPEQARILPSVDTYRAETAHIVNDIVLDPGFGPLLVGTSRKGT
AATTALLRTAGAAIFR

>Mesorhizobium_ciceri
GILNVTPDSFSDGGALAQARRMIGEGALVVDVGGESTRPEQARILPSVDTYRADTAHIVNDIVLDPGFGPLMAGTSRKGT
AATSVILRLQGADLFR

>Brucella_melitensis
GVLNVTPDSFSDGGAIAAAETMLEEGATIVDVGGESTRPEASRVVPSVDTYRASTAHIVNDIVLDPGFGPLLVGTSRKGT
AATSVALRLAGADIFR

>Martelella_endophytica
AIVNVTPDSFSDGGAVAFALAAVADGASILDIGGESTRPEQARILPSVDTYRAETAHLINDLLIDPGFGPLLIGTSRKGT
AATTVITRMAGGAVFR

>Acidobacterium_capsulatum
GVLNVTPDSFSDGGAVDQGLRMLEAGAAMVDVGGESTRPEQDRVLPSIDTYKAATAEIVNDVALDPGYGPLLVGVSRKAT
MAACTAAVLGGAHIVR

>Streptosporangium_roseum
GVVNVTPDSFSDGGAVRHGLELVEQGADIVDVGGESTRPELARVEPSVDTMRAEVAKLVNDIVLDPGLGPMIIGASRKAT
LAVTALVAQAGAWCVR

>Catenulispora_acidiphila
GVVNVTPDSFSDGGAVAHGLRLHRHGVDVVDVGGESTRPELDRVLPSVDTMRASTAVIVNDVILDPGLGPLLIAASRKAT
SALSALVAASGAWGVR

>Acidothermus_cellulolyticus
GVLNVTPDSFSDGGAIAHGVDLFRNGADIVDVGGESTRPELRRVLPSIDTMRADVAVLVNDIIVDPGIGPVLVGASRKAS
SAITALVAAAGAWAVR

>Streptomyces_coelicolor
GVVNVTPDSFSDGGAIKHGLDLVAQGADLVDVGGESTRPELRRVVPSVDTMRASVATLVNDVIVDPGLGPLLVAASRKAT
AAVSALAAQAGAWAVR

>Jiangella_alkaliphila
GVVNVTPDSFSDGGAIEHGLQLIEQGADLVDVGGESTRPERRRVLPSVDTMRAEVARLVNDIAVDPGLGPVLVAASRKAT
DALSTTIALAGAWCVR

>Frankia_casuarinae
GVVNVTPDSFSDGGAVRAGLRMADDGADLVDVGGESTRPEMRRVLPSVDTSRAAVAVLVNDVILDPGIGPLLVGTSRKAT
QATTALLAAAGVWGVR

>Kineococcus_radiotolerans
GILNVTPDSFSDGGPVARGVALHAAGADLVDVGGESTRPELRRVLPSVDTMRAATAVVVNDIVLDPGLGPLLVGASRKAT
AAVTALAAARGTWGVR

>Amycolatopsis_mediterranei
GVLNVTPDSFSDGGALEHAREMWARGADLIDVGGESTRPELQRVLPSVDTTRAAVAHVINDIVLDPGLGPVLVGASRKAT
AAISALAAAAGAWGVR

>Amycolatopsis_AA4
GVLNVTPDSFSDGGALEHAREMWARGADLIDVGGESTRPEAARVLPSVDTTRAAVAKVINDIVLDPGLGPVLVGASRKAT
ASISALAAAAGAWGVR

>Nakamurella_multipartita
GVVNVTADSFSDGGAVERGLALVAAGADLVDVGGESTRPEAARVVPSVDTTRAEVARIVNDIVLDPGLGPVLVGASRKAT
TVISGLAAAAGAWGVR

>Mycobacterium_smegmatis
GVVNVTQDSFSDGGAVEHGLALVAAGAQIIDVGGESTRPEAARVTPSIDTMHADVAHIVNDLVIDPGLGPVLVGASRKAT
AVISVLAAMHGAWGVR

>Salinispora_tropica
GILNVTPDSFSDGGAIAHGVRLRGDGAHLVDVGGESTRPEAARVRPSIDTTRARVARVVNDIVIDPGLGPLLFAASRKAT
VATSVLAVAAGAWGVR

>Stackebrandtia_nassauensis
GVLNVTPDSFSDGGALAHARRMRRDGAEIIDVGGESTRPEIARTVDSIDTTRASVASIVNDIILDPGIGPILYGSSLKAT
LATSLLAFSAGVWGVR

>Brachybacterium_faecium
GVLNVTPDSFSDGGAVAHGRRLVAQGAAIVDVGGESTRPELRRVLPSVDTMRATVALIVNDLAVDPGLGPILVGASRKAT
AAISAYSAEHGAWAVR

>Propionibacterium_acnes
GVVNVTPNSFSDGGAIRHARDLVVEGADIIDVGGESTRPELRRVLPSVDTMRASVATIVNDIIVDPGIGRVLWGVSRKST
MALSTYFALHHAWCVR

>Bifidobacterium_longum
GVLNITEDSFSDGGAAQHGRDMMAAGAAIIDIGAESTRPELARITGSIDTTRASVAQIINDIIIDPGLGPVLIGQSRKVT
AALSALSAEHGAWAVR

>Tropheryma_whipplei
GILNITDDSFSDGGAITQGRKLFAEGASIIDVGGESTRPEKKRVLPSLDTMNADTVAIINDIILDPGFGPVLIGLSRKPS
GILSAIAITRGAWGVR

>Arcanobacterium_haemolyticum
GIVNVTPDSFSDGGAIQHGTELMDAGATILDIGGESTRPEWERIANSVDTYHAETASIVNDIILDPGLGRVLVGASRKST
AVISGFLAEHGVWAAR

>Cryptobacterium_curtum
GILNVTPDSFSDGGAIAAACRMRDEGALIIDVGGESTRPELHRVLDSIDTRHASVASIINDICIDPGPGPVMIAVSRKAS
AEEALMACELGACVVR

>Atopobium_parvulum
GVLNVTPDSFSDGGAIARGLQMLDEGADIIDVGGESTRPEAERVVPSIDTRHAEVVSIINDICIDPGPGPLLCAVSRKAT
HAICIAAITNGARILR

>Streptococcus_pyogenes
GILNVTPDSFSDGGALDHVEQMIADGAKIIDVGGESTRPEIDRVVPSIDTYKTETADILNDIWVDPGFGPVLFGISRKAT
AALSAYALGKGCQIVR

>Beijerinckia_indica
GILNLTPDSFSDGGALARAKQLVAEGADLIDIGAESTRPELARLDPSIDTMKAEVATIVNDIMLDPGIGPILVGVSRKGT
LAANLVAATRGASVFR

>Methylocystis_bryophila
GIVNVTPDSFSDGGALAQAKKLVADGADIVDIGAESTRPEWRRLEPSIDTYKAETVVMINDILLDPGVGPVLVGVSRKGT
LAANIVAAGLGAQLFR

>Gluconobacter_oxydans
GIVNVTPDSFSDGGAVAHGRALLADGADLLDVGAESTRPEWARLSPSVDTTKAFVAGLINDIVLDPGVGPVLLGVSRKGT
LATNLYGVEQGAAILR

>Methylobacterium_radiotolerans
GILNVTPDSFSDGGAVTQAERLVAEGAAILDVGGESTRPEQARVVPSIDTYKASTARIVNDIVLDPGVGPVLVGVSRKGS
LAAHAVAATLGADIVR

>Bradyrhizobium_diazoefficiens
GVLNVTPDSFSDGGALERARAMIADGVDIIDIGAESTRPELARLRPSIDSMKAEVAAIANDIVLDPGIGPILVGASRKGS
IAAHLIAAQRGARIIR

>Hyphomonas_neptunium
GILNVTPDSFSDGGAEAQALRMLAEGAGIIDIGGESTRPELVRVLPSIDTVKASVAVIINDIWLDPGVGPVLVGLSRKGT
LTAHLMALQRGARVLR

>Rhodopirellula_baltica
GILNVTPDSFSDGGAVDAALKMQANGADLIDIGGESTRPEIERVVPSVDTSKATVAEIVNDICLDPGIGPILIGHSRKGT
LAVSMAVAAAGAHVIR

>Kiritimatiella_glycovorans
GVLNVTPDSFSDGGAVEHALRMAADGAEIIDCGAESTRPQIRRALPSIDTRSAVVAHIVNDIAVDPGIGPVLVGASRKGG
LAVALHAAARGARIIR

>Verrucomicrobium_spinosum
GIVNINDDSFSGDGALAQARQFLKAGADIIDIGAESARTEVARLLPSINTWRSGVGDLINDVLLDPGIDPLLLPVSRKGT
VACIAVGIRRGAQIFR

>Limnochorda_pilosa
GILNVTTDSFYSGAALRRAEQVAREGGDWIEVGGESARGEAERV--AVDTYKPQVASLINDLLVDPGLNPLYLATSRKAT
EAAVAFAVLQGVQLFR

>Nostoc_punctiforme
GILNVTPDSFSDGGALVQAQALVAAGADIIDVGGQSTRPELDRVLSSVDTTRAAVADIINDIIIDPGIGPILVGASRKGT
AAACCTAIFNGADILR

>Chroococcidiopsis_thermalis
GVLNVTPDSFSDGGALEQAQRLVAAGADIIDIGGQSTRPELERVLSSVDTTRAAVADIVNDIIIDPGIGPILVGASRKGT
AAACCGAIANGTDIVR

>Pleurocapsa_minor
GILNVTPDSFSDGGALAQAKKLVADGADIIDVGGQSTRPELNRVIPSIDTTRASVADLVNDLIIDPGIGPILVGPSRKGT
AAACCAAIAGSADLLR

>Gloeomargarita_lithophora
GIVNVTPDSFSDGGAVHQGKKLVAEGADILDIGGQSTRPELRRVIPSVDTTRSLVATWVNDIILDPGVGPILVGPSRKGT
AAACCAAIAQGADILR

>Aquifex_aeolicus
GVLNVTPDSFSDGGAVERAVKMAQEGAEIIDIGGESTRPELNRVLPSVDTYKAEVADIINDIILDPGIGILMVGVSRKGS
LGALAPAVLGGASIVR

>Clostridium_acetobutylicum
GILNVTPDSFSDGGALKHAAKLIEDGADIIDIGGESTRPELERVIPSIDTYKGEVAHLINDIMIDPGIGPILLGTSRKGT
VATSVIGVVKGCDFIR

>Sphaerochaeta_pleomorpha
GILNVTPDSFSDGGAVDHALQMVSEGADIIDIGGESTRPEIERIIPSVDTYKAKTAHMINDIILDPGIGPILLGASRKGT
LSVTSIGIMKGVDIVR

>Bacillus_subtilis
GILNVTPDSFSDGGALLHAKEMIDDGAHIIDIGGESTRPEMSRVIPSVDTYKASVASIINDIILDPGIGPVLLATSRKGT
GATVCLGIQKGCDIVR

>Bacillus_anthracis
GILNVTPDSFSDGGAVRHAKEMRDEGAHIIDIGGESTRPEIKRVVPSIDTYKAEVAHIINDIILDPGIGPVLLGTSRKGT
GATVCLGIEKGCEFVR

>Fusobacterium_nucleatum
GILNVTPDSFSDGGAIKQAEKLILDGADIIDVGGESTRPEISRVVPSIDTYKYDVANIINDIILDPGLGSILLGASKKGT
VATTVIGIEKGVDIVR

>Veillonella_parvula
GILNGTPDSFSDGGAIAHVKQMIEDGADIIDLGVESTRPEIERLSLSIDTYHAKTAHILNDIWLDPGIGPVLLAPSRKGT
VAACITGVFQGVDMVR

>Moorella_thermoacetica
GIVNVTPDSFSDGGAVEHAHQLVAEGVDIIDVGGESTRPEWRRLEPSVDTYKASTVDIINDIIVDPGIGPVLLGTSRKGT
AATVALGIARGVDIVR

>Selenomonas_sputigena
GILNVTPDSFSDGGALDHALSMVENGAAIIDVGAESSRPEIERLAPSIDTFKAETADILNDLIFDPGIGPLLLGASRKAT
GAATVLGVAAGASIVR

>Finegoldia_magna
GILNVTPDSFSDGGAVKHVEEMIKDGASIIDIGAESTRPELERVIPSLDTYKADTADILNDIILDPGVGPVLLGTSRKGT
AITTAIGVMNGCSIFR

>Dehalococcoides_mccartyi
GIVNVTADSFSGDGALEQARRFALEGADILDIGGESTRPELDRVIPSVDTYRREVACIINDIIIDPGVGPILLGTSRKGT
AATVALGIGGGADIVR

>Thermomicrobium_roseum
GIINVTPDSFSGDGVVERARAMVEAGADILDVGGESTRPELRRVIPSIDTSKAVVATMINDIIIDPGFGPLLVGTSRKGT
AATVALAIANGADIVR

>Sul4_Uncultured
GILNVTPDSFSGDGAVAQAKQFVADGADIIDIGGESTRPELARVLPSIDSYRASVASWLNDIILDPGIGPILIGPSRKGT
AATVAIGIDRGADVVR

>Opitutus_terrae
GVLNVTPDSFSDGGVVARAREMMASGADVLDIGGESTRPELARVLPSIDTYKAEVADIINDLWLDPGFGPVLVGTSRKAG
GATIVWAIQQGCAMVR

>Coraliomargarita_akajimensis
GILNLTPDSFSDGGASEHFHAMVNAGAELIDIGGESTRPEIRRTVPSIDTSKAEVADIVNDIMLDPGLGPVLLGASRKGT
LATTAWAIQAGVDFIR

>Chthonomonas_calidirosea
GVLNVTPDSFSDGGAVAHAVEMADAGAHILDIGGESTRPELRRILPSVDTYKAEVAVLINDILIDPGIGPLLVGTSRKGT
AATVALAVASGAHVVR

>Thermotoga_maritima
GIINVTPDSFFADSAVETAKKMIEEGADIIDVGGMSTRPELNRVIPSVDTYRWRVADIVNDIVLDPGIGPILIGASRKGT
LAVTAYCTMKGVDIIR

>Dictyoglomus_turgidum
GIINVTPDSFYSGSVLKTVEDMVINGVDIIDIGGQSTRPEMSRVIPSVDTYYSKVADMINDIIVDPGIGPILIGASRKGT
LGITALCVLNDVDIVR

>Kosmotoga_olearia
GIINVTPDSFYTGSAVKKAVEMYEEGAKILDIGGESSRPEIRRVVPSIDTYHPETADIVNDIVIDPGIGSVLIGHSRKGT
LAVSAYCYLKNVEIIR

>Desulfurobacterium_thermolitho
GILNVTPDSFSDGGALKHCEEMLESGADIIDVGGESTRPELRRTIPSIDTYKSEVADIVNDLIIDPGIGPILIGTSRKEG
TLASVYASVIRGAKIV

>Thermodesulfovibrio_yellowston
GIINVTPDSFFDGGAVDHAFRLIDEGADILDIGGESTRPELRRVIPSIDTYKARVATIINDIIIDPGIGPLLIGVSRKGT
ASAVAISVINGANIVR

>Caldisericum_exile
GILNVTPDSFSDGGALKHAEQMVKEGADIIDVGGESTRPELRRVIPSIDTYKSKVADIINDIVIDPGIGPVLVGLSRKGT
LASNMFALLKGASILR

>Caldithrix_abyssi
GILNVTPDSFSDGGAVERALQMEAEGALLIDIGGESTRPELRRVIPSVDTYKSSIADIVNDIIIDPGIGPILMGTSRKGS
LATQILAVQNGANIVR

>Thermodesulfobacterium_geofont
GILNVTPDSFSDGGALKRVKELLEEGAEIIDVGGESTRPELKRVIPSIDTYKSKVANIVNDNIIIDPGIRPLMIGHSRGG
TVGVSLFAYLKGVQFL

>Parachlamydia_acanthamoebae
GILNVTPDSFFDGGAIARGLQMEHDGADILDIGGESTRPELARVVPSIDTMKPLIASLINDIILDPGIGRVLLGASRKET
IAVNVIGLQQGVDIIR

>Waddlia_chondrophila
GVLNATPDSFYSQSAIARGLELFQKGADIIDIGGESTRPELERVVPSIDTMKAKVASIINDIIIDPGIGPVLLGLSRKPT
IALGALAMKENIDILR

>Prochlorococcus_marinus
GVINVTPDSFSDGGAYKKASECIAAGVDVIDVGGQSTRPELQRIMPSVDTFYSKVVDWINDILIDPGLGPVLVGPSRKGT
AAVTCRCVQAKVDIIR

>Methylacidiphilum_infernorum
GVINLTPDSFSDGGASDRALWMQDSGVDFIDLGAESTRPEILRLLPSVDTYKAAVADIINDIVCDVGFGPLMIGVSRKMN
TIAQTVAFFLGVEIWR

>Thermanaerovibrio_acidaminovor
MGIINLTPDSFFPGGALETAERMLSQGAHVLDLGAESTREELTRMLISVDTYRSAGADMVNRIILDPGIRPILIGASREG
TLAITSLCAMRGIALV

>Coprothermobacter_proteolyticu
TILNATPDSFFPGSGLERAVDAEENGAAFIDIGGASTRPELRRVIPSVDTYRAEVADLINDQIILDPGIFPVLVGHSRFG
TVAWTSYLTWKGVHIV

>Deferribacter_desulfuricans
GILNVTPDSFSDGGIDARLDYFLENEIKIVDIGGESTRPEIKRIAYSVDTYKSVVVHIINDIMLDPGFGPLFIGVSRKPS
KAIEFLAMIKGANFIR

>Bacteroides_fragilis
GILNVTPDSFYAGSIAARARQILDEGASMIDIGAYSSRPEMRRLRTSVDTFRAGVVAIINDIILDPGFGPLLVGVSRKGT
TVLDTVALMKGADILR

>Endomicrobium_proavitum
GIINMDPQSFSGDGAVKRAIEFEKAGAKILDIGAESSRPEIKRLLPSIDTYKYETADIINDIAVDPGPGAVVGAVSRKAF
VAANFLAAYCGADIVR

>Candidatus_Pelagibacter_ubique
GILNLTPDSFSDGGGISHAKNLFKSGADIIDVGGESTRPEWNRIKESLDTRKSEIVKLINDIVIDPGIGPILLGLSRKGT
VSSSMYAIMQGVQILR

>Elusimicrobium_minutum
GILNVTPDSFFDGGPFVRASKLIEEGADIIDIGGESTRPEKKRVIPSIDTYKPKIADIINDIILDPGFGPLLIGLSRKAT
LSANLYAAMNGADILR

>Leptospira_interrogans
GVLNITEDSFSDGGSSEKANSLLNQGADVIDIGAQSSNIEWIRMKESVDSFQPQVVEFINHLIFDPGMGPMMVSVTKKPT
VIAELYLCIQNVEYIR

>Leptospira_santarosai
GVLNITEDSFSDGGSSEKADSLLTQGANVVDIGAQSSNIEWMRMKDSVDSFQPEVVEFINHLIFDPGMGPMMVSVTKKAT
VIAELYLSIQNVEYIR

>Leptospira_alstonii
GVLNITEDSFSDGGSQNKANSLLSQGAEVVDIGAQSSNVEWVRMKESVDSFQPEVVEFINHLIFDPGMGPMMVSVTKKAT
VITELYLSLQNVEYIR

>Leptospira_biflexa
GILNITTDSFSDGGAIKKGVQLLQEGADWLDVSGQSSNIEWKRVEPSLDSFRPNVVRCLNDIFFDPGMGQLMVSVSRKAT
LACELHLLKNKIPFIR

>Sul2_Pmultocida
GIVNITSDSFSDGGAIAQARKLMAEGADVIDLGPASSNPEIARIAPSLDSYQPATVAYLNDLVLDPGMGPVLLSVSRKAT
LAAELAAAAGGADFIR

>Sul2_Apleuropneumoniae
GIVNITSDSFSDGGAIAQARKLMAEGADVIDLGPASSNPEIARIAPSLDSYQPATVAYLNDLVLDPGMGPVLLSVSRKAT
LAAELAAAAGGADFIR

>Sul2_Ecoli
GIVNITSDSFSDGGAIAQARKLMAEGADVIDLVRHPAIPQKSRVCASLDSYQPATVAYLNDLVLDPGMGPVLLSVSRKRH
SLQSLPPPQ--VELTS

>Parvibaculum_lavamentivorans
GIVNITPDSFSDGGAIEHARNLASNGADVIDLGPASSNPEIRRLGPSVDSFHVETAAYLNDVILDPGMGPVFISVSRKAT
LAAELMAALNGADFIR

>Candidatus_Phaeomarinobacter_e
GILNVTADSFSDGGALAHARALMAQGADVIDLGAASSHPEISRLAR--VSIDSFEAYLNDIRLVLDPGMLPVLISVSRAT
LAAEMFAAAAGAGYIR

>n3_Amycolatopsis_AA4
GIVNVTADSFSDGGALAQARRLLAAGADVVELGPAASHPEVRRLDLSVDSFQPQTAMFLNDLIIDPGLGPVMVSPSRKAS
LAAELYAASHRVDFIR

>Sul1_Ecoli
GILNLTEDSFFDESAVTAAIEMLRVGSDVVDVGPAASHPEIRRIAPSIDSFQPETVGYLNDLILDPGMGPLLVSVSRKAS
LAAELHAIGNGADYVR

>Sul1_Ecloacae
GILNLTEDSFFDESAVTAAIEMLRVGSDVVDVGPAASHPEIRRIAPSIDSFQPETVGYLNDLILDPGLGPLLVSVSRKAS
LAAELHAIGNGADYVR

>Sul1_Uncultured
GGRRHGDGVRHSESAVTAAIEMLRVGSDVVDVGPAASHPEIRRIAPSIDSFQPETVGYLNDLILDPGMGPLLVSVSRKAS
LAAELHAIGNGADYVR

>Sul3_Ecoli
G--EIM--------GSLSALHLVEDGADVIDLGAASSNPEIKRLKPSVDTFKPEVVDFINDIILDPGMGQVMIAVSRKPT
LAAEMYAYKKGADYLR

>Lactococcus_lactis
SIVNVTPDSFYDGNILKRVEADLENGASVLELGGKSSKPEWNRLKEAVDTDEAYVVDIINDIVIDPGVGPLMIAISRKSS
LVLEAQMVADGGRILR

>Ehrlichia_canis
GILNYTPDSFSDGGALRQVEYLINGGADIIDVGGESTRPEWNRLQDSIDTRHAKTVDYINDIIIDPGIGKIHVGHSRKAT
LAVSIFLFQKGIDFIR

>Halobacteriovorax_marinus
GVINLTPNSFSDGGVQKQLDKFREYGCKVFDFGAESTAPELSRLEISLDTYKIEVKIIFNDVAFDPCFGKWLLGISRKSE
Q-FFFSELLHGQVLKN
