# Supplementary material for: Origin of the Mobile Di-Hydro-Pteroate Synthase Gene Determining Sulfonamide Resistance in Clinical Isolates
Source: Front Microbiol. 2019 Jan 10;9:3332. doi: 10.3389/fmicb.2018.03332 (PMC6335563; doi:10.3389/fmicb.2018.03332)
Supplement: Supplementary file 11 [file Data_Sheet_6.FASTA]

>Pseudomonas_aeruginosa
MSNPQYPTRLPCGSRVLDLARPHVMGILNVTPDSFSDGGRYDRLDDALRHAERMVLEGATLIDVGGESTRPGARSVSPTESELERVAPVVERIARELDVVISVDTSTPAVMRETARLGAGLINDVRSLQRDGALDAAVDSGLAVCLMHMRGEPQTMQDAPAYQDVVAEVGAFLQERVDACVAAGIDRERLLLDPGFGFAKTLEHNLVLFRHLQALHGLGLPLLVGVSRKSMIGKVLGREVDERLYGSLALAALALAKGARIIRVHDVAATVDVMRMISAVEMAD
>Chlamydia_trachomatis
MTSWNFVCLSLGSNLGNRHEHIRRAYASLKKAGIRNLKSSVILETKALLLEGAPKEWDLPYFNSVVIGETQLSPDELIEEIKMIESRFGQDASLKWGPRPIDIDVLFYGDEAFSYHSDKCTIPHPKVLERPFLLSMIASLCPYRRFRLEGSSCNGKTFAELAAIYPLTEEDALGSFGSATQIMGIVNITDNSISDTGLFLEARRAAAHAERLFAEGASIIDLGAQATNPRVKDLGSVEQEWERLEPVLRLLAERWGAAQQCPDVSIDTFRPEIIRRAVEVFPIRWINDVSGGSLEMAHLAKEFGLRLLINHSCSLPPRPDCVLSYEESPIEQMLRWGESQLEQFAQVGLDTSWQVVFDPGIGFGKTPVQSMLLMDGVKQFKRVLECPVLIGHSRKSCLSMLGRFNSNDRDWETIGCSVSLHDRGVDYLRVHQVEGNRRALAAAAWAGMFV
>Aquifex_aeolicus
MLLIKHFEDKDLFYKFLKEKIGVFFREAEQRAFEGIFHCVYFSDPSIPPNALFESARKSCVSIFHKDGRTVVCGSEAKLKDFCSELVKYPEAKKLAQEILESFIRYRKKYFQLNYNQKILPLGLKTAIMGVLNVTPDSFSDGGEFLEPKKAVERAVKMAQEGAEIIDIGGESTRPGSKRISAEEELNRVLPALKEVRRELPDTWISVDTYKAEVAKACLDEGADIINDVSGGTFDPEILKVVTEYRCPYVINHMKGRPETWKEEPIIYEDVVEEISQFFKNQINKLKELGFREEEKIILDPGIGFGKLPEHNVEILKRFHEFKIFGKILMVGVSRKSFIGLILEGFLNRKTEPKERLFGSLGALAPAVLGGASIVRVHDVKETREFLALLDAVRTYDVS
>Vibrio_cholerae
MLKISHADKQLELHSPVVMGILNTTPDSFSDGGRYVDLDVALARAQQMIDLGVAIIDIGGESTRPGAPDVALEEELQRVIPLIKAIRKQNAEVWISIDTSKAEVMRQALAAGADLINDVRALQEPGALEVAAQAQVPVCIMHMQGQPRTMQANPHYYNIIEEVCQFLAERIAQCEAAGIKRENIILDPGFGFGKSVQHNYHLLAHLEQFHRFGLPVLAGMSRKSMIFKTLNKQPAECVAGSVACATLAAQKGAQIIRVHDVEQTIDALKMVQMMHNNL
>Thermotoga_maritima
MVYTTPWNRKIEFGRTMVMGIINVTPDSFFADSRKQSVLEAVETAKKMIEEGADIIDVGGMSTRPGSDPVDEEEELNRVIPVIRAIRSITDVPISVDTYRWRVALKALEAGADIVNDISGYQFEPDIVRVVSENNVPYVLMHIKGTPKTMQENPHYEDVVKEIKEYFTEKIEYLKEKGVNQIVLDPGIGFGKRYEDNLEILRRIDEFKELKLPILIGASRKSFIGITLGNVPPEERLEGTLAVTAYCTMKGVDIIRVHDVLPNKRVIRMMEAILWQRL
>Lactococcus_lactis
MKILELNQESFSLKNIILKFDELNHNEMISLQKKLYRNGSLTRLAPDSLLVVLTIDDLAKLINLFENDEDKKMLEVIYKRHQIIWSGKNFNFDLTRKSIVYSIVNVTPDSFYDGNPDNLNLSHILKRVEADLENGASVLELGGKSSKPGYDDISPEEEWNRLKEPILELKKNFPKAIFAVDTDEAYVMERVLDAGVDIINDIDGFDTNDKLKVVEKYQPALVAMNNGRAGFSYADNVYEELPLFFENKKEELLQLGLKAEQIVIDPGVGFFNGDSGSDSLERVKATEILSRIGLPLMIAISRKSFMGKLFNAQGDERLFSSLVLEAQMVADGGRILRVHDVKETKRLLDAIEIYKEF
>Neisseria_meningitidis
MARHVWQAGRFEIGLDKPKIMGIVNLTPDSFSDGGVYSQNAQTALAHAEQLLKEGADILDIGGESTRSGADYVSPEEEWARVEPVLAEVAGWGVPISLDTRRTVIMEKALALGGIDIINDVAALNDEGAVELLARQADTGICLMHMQGLPKTMQINPKYQDVVGEVARYLKARSAECIAAGIAPQRIILDPGFGSGFGKPLQHNIALMRHLPELMAETGFPLLIGVSRKSTIGELTGEANAAERVHGSVAAALASVARGAQIVRVHDVKATADALKVWEALGINL
>Deinococcus_radiodurans
MNWTGRIHELTFGFPVPSAEKGPNGWTVRWPGCRVMGILNATPDSFSDGGQHLQLDAALATARRMRDTGVFILDIGGESTRPGAEPVDAATELDRVLPLIRALRGEHVLLSVDTMKPEVAAEALRAGAHLVNDVTGLRDPAMIRVCADAGAAACVMHMQGEPRTMQHQPVYSDVVAEVHGFLRERAAEVKSAGVPSVLLDPGIGFGKTLDHNLSLLRAVDDLASGPDPVLIAASRKKTIDLIAGVPEAADRDPGSLALHLHAARCGAALVRLHAAGEMVQALRVEAALA
>Clostridium_acetobutylicum
MKIANKDFILGERTYIMGILNVTPDSFSDGGKFNNLDNALKHAAKLIEDGADIIDIGGESTRPNHSSVDKNEELERVIPIIEAVSHEFDIPISIDTYKGEVAEAALESGAHLINDVWGFKKDTYMAKVAAKYDVPCCLMHNRENNDYSNFLQDVIDDLKESIDIAINAGVKPENIMIDPGIGFAKDFNQNLLLMNNLEKLNVLNFPILLGTSRKSMIGNILNLPPNKRVEGTVATSVIGVVKGCDFIRVHDVLENKRACMVADAIIRR
>Sinorhizobium_meliloti
MTYDPFQPSRWHLAHGRGLELGPRGVLMAIINVTPDSFSDGGRFADPDAAVRAALRALEAGAEILDIGGESTRPDAKPVSADEEQARILPVIAAIARQSQVVISVDTYRAETARLAVDAGAHIVNDVYGLQREPAIATVAAETGAGLCIMHTGRDREKLSDVIEDQFHFLERSLQIAADAGVAREGIVLDPGFGFAKDTNENLELMARFRALHEFRRPLLVGTSRKRFVGAVTGREAGGRDVGTAATTALLRTAGAAIFRVHDVAINRDALAVADAMLAAKNS
>Bacillus_subtilis
MAQHTIDQTQVIHTKPSALSYKEKTLVMGILNVTPDSFSDGGKYDSLDKALLHAKEMIDDGAHIIDIGGESTRPGAECVSEDEEMSRVIPVIERITKELGVPISVDTYKASVADEAVKAGASIINDIWGAKHDPKMASVAAEHNVPIVLMHNRPERNYNDLLPDMLSDLMESVKIAVEAGVDEKNIILDPGIGFAKTYHDNLAVMNKLEIFSGLGYPVLLATSRKRFIGRVLDLPPEERAEGTGATVCLGIQKGCDIVRVHDVKQIARMAKMMDAMLNKGGVHHG
>Caulobacter_vibrioides
MSTAFRPRVMGIVNVTPDSFSDGGKFLAAQDGVEHARRLIAQGADILDIGGESTRPGAAPVSEFDEILRVVPLIEAVRRASDVPVSIDTMKPAVARAAVKAGATMWNDVTALRFSPDAPEVAAELGCEVVLMHMLGEPGTMQDAPRYDDVVSEVEAFLLARAFTAMAAGVAKDKIWLDPGIGFGKTLAHNLALIAALPRFVALGYPILLGASRKRFIAGIDSSAHEASDRLGGSIAAHLAGAEAGVAAVRVHDVRETVQALDVLRAIRGAGSPP
>Escherichia_coli
MLRGFFLSIHTRDNIMKLFAQGTSLDLSHPHVMGILNVTPDSFSDGGTHNSLIDAVKHANLMINAGATIIDVGGESTRPGAAEVSVEEELQRVIPVVEAIAQRFEVWISVDTSKPEVIRESAKVGAHIINDIRSLSEPGALEAAAETGLPVCLMHMQGNPKTMQEAPKYDDVFAEVNRYFIEQIARCEQAGIAKEKLLLDPGFGFGKNLSHNYSLLARLAEFHHFNLPLLVGMSRKSMIGQLLNVGPSERLSGSLACAVIAAMQGAHIIRVHDVKETVEAMRVVEATLSAKENKRYE
>Haemophilus_influenzae
MKLYANNKCLDLSVPQIMGILNFTPDSFSDSGQFFSLDKALFQVEKMLEEGATIIDIGGESTRPNADEVSEQEELHRVVPVVEAVRNRFDCWISVDSSKAVVMREAANVGMDLINDIRALQEPNALETAVKLALPVCIMHMQGQPRTMQANPYYENVVQDVLAFLQKRTNECLSAGIKKENLIWDMGFGFGKSVQHNYQLLQNLNEFCQIGYPVLAGLSRKSMIGAVLDKPVDQRIIGSAAGALIAVQKGAKILRVHDVAATSDMLKVWQATANA
>Fusobacterium_nucleatum
MKMKKISCGNKEIILGERTLVMGILNVTPDSFSDGGKYNNLDSAIKQAEKLILDGADIIDVGGESTRPGHVQITSEEEISRVVPIIEKISKNLNTIISIDTYKYDVAEEAIKAGANIINDIWGLQYDNGEMAELVKKSKLPIIAMHNQNDEIYSKDIMLSLREFFEKTYKIADKYGIDRDKIILDPGLGFGKNVEQNIEVLSRLNELKDMGSILLGASKKRFIGKLLNDLPFDERVEGTVATTVIGIEKGVDIVRVHNVLENKRACLVADGIYRKRG
>Streptomyces_coelicolor
MSKQTGRRRRHLAGLTAWDRCAVMGVVNVTPDSFSDGGRFFDTTAAIKHGLDLVAQGADLVDVGGESTRPGATRVDEDEELRRVVPVVRGLASEGVTVSVDTMRASVAGQALAAGATLVNDVSGGLADPRMIPVVADTGAPFVVMHWRGLLKDGNVKGTYADVVTEVVDELHARVDAVLDGGIAPDRVIVDPGLGFSKDAEHDLVLLAHLDRLLTLGHPLLVAASRKRFLGRVLAGPDAAPPPARERDAATAAVSALAAQAGAWAVRVHEVRATADAVRVARAVEGAR
>Xanthomonas_campestris
MPMFDTTPQLNCAGRLLRLDGPQVMGIVNVTPDSFSDGGQHTTVDAAVAHGLRLVAEGAAVLDVGGESTRPGANAVSVEEELQRVIPVIQALSAQTAVPISVDTYKPEVMRAAVGAGAGMINDVHALRSPGALEAAAELAVPVVLMHARSAPHAMQAEPHYDDVVAEVHRFLAERIFAAEMAGIDKRRLILDPGFGFDKSTAHNLTVLAQLQRLQEFGLPVLAGFSRKRTIGELTGRQVAADRVHGSVAAHLIAAQQGAQLLRVHDVAATVDALKVWRAVAAIPTPRAAAPAAPTIRWPDED
>Bifidobacterium_longum
MTDLQALHDTTHTMVMGVLNITEDSFSDGGLWLDPAKAAQHGRDMMAAGAAIIDIGAESTRPGAKRVAEADELARITGAVKTLIPAGAVLSIDTTRASVAAAALSEGAQIINDVSGGTLDAELPHVVADHDCLYIVQHWRGWLAGSKGANPDQDTSVYEHGVLTDVHDELMRQVDGVLAAGVKPERIIIDPGLGFSKPGIEHNLPLLTGLETFRATGYPVLIGQSRKRFISAMLTGAGTAGADGPTMAQRDDVTAALSALSAEHGAWAVRVHDVAKSRAAVIAGNTWREYA
>Leptospira_interrogans
MESKQDSNSSSYSTKIFGVLNITEDSFSDGGKYLTFKSSSEKANSLLNQGADVIDIGAQSSNIQASLIGPEIEWIRMKELISNLVAKGVRISVDSFQPQVIANSLSAGVEFINHIRGFVDEESIREISKYARTNRKFILMYSHNHSNRAETKSHLTPNNVILEIVRFFRERKKILLNAGIAQEQLIFDPGMGFFLSSDFQVSFEVLKKIKTLQEEFSPMMVSVTKKSFLGNALGGLKVEEREIPTVIAELYLCIQNVEYIRTHEPKNLKQALKIWNLMNK
>Shewanella_oneidensis
MFELISGTKRLSLASPVVMGILNVTPDSFSDGGKFSSFELACQHADEMVAQGALIIDIGGESTRPGAADVGVEDELARVIPLVEYVAKHHDVWISVDTSKPEVMRQAVNAGAHLINDVRALLEPGALETAAQLNVPICLMHMQGAPRTMQAAPEYHDLVADVSEFLNERIQACLEAGIPRERLLIDPGFGFGKTLAHNYELLAKLETFTQFELPILIGLSRKSMIGNLLARPTSERLAGSLAGAMIAAQKGAHIIRVHDVPETVDMLKVLQATQAYY
>Bradyrhizobium_diazoefficiens
MTERGQEHRSLTGPGTDRRDRIAPNPVLTPPPRPRTSTRMNALPSPSVPPAGSAGRDVLRTLLERPLPAVMGVLNVTPDSFSDGGDFIAPDLALERARAMIADGVDIIDIGAESTRPYKGAKAVTAEDELARLRPVLSGVVALGVPVSIDSMKAEVVAFALDQGAAIANDVWGLQRDAGMAPLVAARGVPVIVMHNRESVDSAIDIIADMKAFFLRSLDIAAKAGIARDKIVLDPGIGFGKTAEQSMTALARLREFDMFGLPILVGASRKRFIASVSPSEPKERLAGSIAAHLIAAQRGARIIRTHDVAETLQALRVANAIESKQ
>Coxiella_burnetii
MMSKEAFFLKQSFHLRLRDDKRIVFSEPAVMGIINVSPNSFYHPHLDLNSALRTAEKMVDEGADILDIGGEATNPFVDIKTDSPSTQIELDRLLPVIDAIKKRFPQLISVDTSRPRVMREAVNTGADMINDQRALQLDDALTTVSALKTPVCLMHFPSETRKPGSTTHFYFLQSVKKELQESIQRCKKAGISEDRIIIDPGFGQGNYGKNVSENFYLLNKLPEFVAMGLPVLSGWSRKSMIGDVLNQPPENRLFGSIAADVLAVYHGASIIRTHDVKATREAIKIATYTRSVDTIEE
>Rhodopirellula_baltica
MMQRAVWRTSRRALEIGRRPLVMGILNVTPDSFSDGGRFVAPGQQLTSSQTLELAVDAALKMQANGADLIDIGGESTRPYSDPVDADIEIERVVPVIERLADRLAIPISVDTSKATVANAAIQAGAEIVNDVSGLEGDPEMPAVVVESLAGVCVMHMQGNPQTMQDDPSYGDVVEEIERYLLARRQACLDLGIEPERICLDPGIGFGKTHDHNLTLLRATSRFASLGSPILIGHSRKGFIRKVLDRNERCTKDDYNPMAGTLAVSMAVAAAGAHVIRVHDVAETVQALDLFEASGGLEVSFNDRTI
>Prochlorococcus_marinus
MGVINVTPDSFSDGGEYLEPLEAYKKASECIAAGVDVIDVGGQSTRPGAKTISPEKELQRIMPMLKLLRKNFPNILISVDTFYSKVAKEVIEIGVDWINDISGGRLDPKIRNVVASSNCPYVITHSRGNSFDMNNYAFYNDVVEEVYMELMQNVEEALAAGISNKLILIDPGLGFAKNNIHNLTLLSNLEKFTDSQYPVLVGPSRKRFIGHVINEPDARKRIFGTAAVTCRCVQAKVDIIRVHDIKEINQTIKMATSLWPF
>Bordetella_pertussis
MANNFQCGRFEFDLERPLVMGIVNVTPDSFSDGGEHADTDSAIAHARQLIDEGAHILDLGGESTRPGAQPVSAADELARILPLIEGLRDCGVPLSIDTFKPEVMRAVLDAGADMINDIYGFRQPGAIDAVARSRCGLCVMHMKGEPRTMQEAPEYADLMGEIGVFLGARAQRLRAAWVDPRRIVLDPGFGFGKTMDQNYQLLRRLASLRVSSYPLLVGVSRKSMIGAATGKPVGDRLAGSVAAALACVARGAAIVRVHDVAATVDALKVWQAAEQGAVPT
>Legionella_pneumophila
MNSEQFLGWLERKSQPPSSLVFEKPLIMGVLNVTSDSFYDGGKYLSVDSACDQALKLIACGADLIDIGGESTKPGAPPVPLDVELSRVLPVIKQLRVLADVCISIDTNKPEVMEAAIDAGANVINDVYALRRDGALNVAAQLDVPVCLMHMKGEPRTMQENPSYPEGIMKELQHFFKERIDKCQKAGLNKNKLILDPGFGFGKRVKDNLKLIYHLNELRSFGLPILLGVSRKSTIGAVLNNEVEQRLIGSITLGIYAALKGTAIIRTHDVDETNQALTMINAIYQAAKEIG
>Burkholderia_mallei
MSSSDSVFPVPAPLQCGRFTLTFERPLVMGILNVTPDSFSDGGRYVARDAALAQAERMLAEGADILDIGGESTRPGAPPVPLNEELERVIPLVEALRGRNVPLSIDTYKPAVMRASLAAGADLINDIWGLRQPGAIDAVRDSACGLCVMHMLGEPRTMQVHAPEYRDVIDDVRAFLAERADALVQAGVDARRISVDPGFGFGKSVIEHNYALLAHLPRTAPARPDGRAYPILAGMSRKSMLGAVIGRPAPERIAASVAAAVCAAERGAAIVRVHDVAATVDALKVWSAVRDAARRA
>Thermus_thermophilus
MGAPPLGPTIIPPVRTLWLRDRALDLDRVRLLGVLNLTPDSFSDGGRYLDPERALERAREMVAEGADILDLGAESTRPGAAPVPVEEEKRRLLPVLEAVLSLGVPVSVDTRKPEVAEEALKLGAHLLNDVTGLRDERMVALAARHGVAAVVMHMPVPDPATMMAHARYRDVVAEVKAFLEAQARRALSAGVPQVVLDPGFGFGKLLEHNLALLRRLDEIVALGHPVLVGLSRKRTIGELSGVEDPAQRVHGSVAAHLFAVMKGVRLLRVHDVRAHREALGVWEALYGGDRPSRA
>Rhodobacter_sphaeroides
MTYVRPIPLADAARPEGALPLAGGPLFFDLVEILERGRAPVVLPAAELDPATLAPLTAPRPPVAGLAMGRPQIMGILNVTPDSFSDGGRFAALPEALAQAEALVAAGADILDIGGESTRPGAAEVEPAEEIRRTAPVIERLRGQGIAVPVSIDTRKAPVAEAALIAGADLVNDVAALTWDAGLAAVAARREAPVCLMHAQGTPQTMQADPRYDDVLLDVYDWLAERIRAAEAAGIPRARIVTDPGIGFGKTLEHNLALLRRLSLFHGLGCPILLGASRKRFIGTLADEPSAERRMAGSVAVALAGAAQGAQILRVHDVRETRQALILWQAVTREAAETAAERRQA
>Moorella_thermoacetica
MSWHDEIEVITVADAATAARLMQEVGADAGGIDLMLPKACFYCLKLKDVPARAANILKQEILARGGEAAMAAGVAGWSVDKTDVLIFATRRQLELLVAKLPVQGFGLDKLAAGIKTTLANWERNDVRKIGCPRGPLVLGKRTLVMGIVNVTPDSFSDGGQFYDPGAAVEHAHQLVAEGVDIIDVGGESTRPGHEPVSAAEEWRRLEPVLTRLTREIKVPISVDTYKASTARRALEMGVDIINDIWGFRADPEMARVCGQYQAAVVLMHNQEGTSYKDLMFDILTFLRQSIRMAEDNGVPPEKIIVDPGIGFGKDLDQNLEVMGRLEEFKVLGKPVLLGTSRKSMIGRTLDLPVDQRLEGTAATVALGIARGVDIVRVHDVRAMVRVARMTDAIVRRKKGSTR
>Rhodospirillum_rubrum
MLDHTSGPGSDSPVPTIGSPALPRGFFHAEGASPAGRLYLQPVGLLDGQAAAQAVVEGLALPLAGRADHAFCLIAALLRGAAGDVILRCLVSPAALRQWAASEGAGIAAEVEAVLARLSAPRPPFAGLPLGRGNALVMGILNVTPDSFSDGGDHVGFDAALAGGQAMLAAGAAILDVGGESTRPGAAPVDPQDEIARVVPVIRAFAERGAVVSVDTRNASTMEAALAAGARIVNDVTALTGDERALGVVARARAPVILMHIRGEPRTMQSDPSYASAPLDVVDWLAERLACCRAAGMDDGDLCVDPGIGFGKTVDHNLEVLEATTLLHGLGVGVLIGASRKSFIGRVADVGTPKARLPGSLAAALAAARRGADIVRVHDVGETVQALRVAAAIESA
>Aeromonas_hydrophila
MQLTSKGLSLSLERPHVMGILNVTPDSFSDGGHFNQLERAMTHARQMVAEGATLIDIGGESTRPGAPDVSEQEELDRVIPVVERMVAELEVMISLDTSKAAVMREGCAAGAHLINDVRALLEPGALAAAAVANVPVCLMHMQGQPRTMQAEPHYDDLLGEVRAFFDERIAACLTAGIEREQLLLDPGYGFGKTLAHNYQLLAQQEKLLDYQLPLLVGMSRKSMIGNLLGCPVDERLAGSLACALIGMQRGARIIRVHDVRATMDALRTGWMVMTGQDFISK
>Mycobacterium_smegmatis
MNPPSLTAQPGTPVQVMGVVNVTQDSFSDGGKFIDTDRAVEHGLALVAAGAQIIDVGGESTRPGATRIDPGVEAARVTPVIRELAAQGITISIDTMHADVARAALEAGAHIVNDVSGGRADPGMAGVLAEAKVPWILMHWRSVDADHPHRVPGYRDVVAEVRTELLAAVDAAVTAGVEPERLVIDPGLGFAKTAEHNWALLHALPDLVATGVPVLVGASRKRFLGTLLAAADGTPRPPDGRETATAVISVLAAMHGAWGVRVHDVQASVDALKVLGAWTSGGQIG
>Thermodesulfovibrio_yellowstonii
MKLKFHNFEFNFLKKTYIMGIINVTPDSFFDGGKYFNFQKAVDHAFRLIDEGADILDIGGESTRPGAEPVSIDEELRRVIPVIEAISKRISIPISIDTYKARVAEEAIKAGATIINDISGLRFDPQMSTIASKYKVPVIVMHIKGTPKDMQKNPYYEALIPEIIEYLRDSVVIAKQAGVDENMIIIDPGIGFGKLPEHNLTIIKNLREFSNLGKPLLIGVSRKSFIGKVLNESLPEKRLEGTASAVAISVINGANIVRVHDVGFMAKVVKMADAIKFS
>Dictyoglomus_turgidum
MIVELSHEFLRKEILKVGAHPASLEIFERKAQIIPLKIFNISSPTANVIKQEMLSLGGDVVVHKNVVDCKIEKSDVILLGTKKHYELFIKKLENNKYFEIPLVLQELKEYLLKQKPEKIVSPWGRVLNLSRTLVMGIINVTPDSFYSGSRKMQINEVLKTVEDMVINGVDIIDIGGQSTRPGAEPVSIDEEMSRVIPAIESIRKSYPDVVISVDTYYSKVAELAVDRGADMINDISAFRFDNDLVKIVAKYKVPYILMHMKGTPKDMQKNPYYDDVVREIMEFFEERINYAKENGVDPEKIIVDPGIGFGKRYEDNLEIMARLKEFKSLRKPILIGASRKSFIGKALSDLPPEERLEGTLGITALCVLNDVDIVRVHDVKENKRVIKVLEEIKCIRSSSL
>Yersinia_pestis
MHLTARGLTLDLSRPQVMGILNVTPDSFSDGGCHNNLDQALQHAQRMLSAGATLIDIGGESTRPGAAEVSEQEELDRVVPVVEALAQRFDVWLSVDTSKAAVITESAHAGAHLINDIRSLQEPGALEAAAKTGLPVCLMHMQGQPKNMQHSPYYDDLMTDINRFFQHHIERCVAAGIAKNKLLLDPGFGFGKNLAHNYQLLAHLSELHHFELPLLVGMSRKSMVGQLLNVPPQQRVIGSVACAVIAAMQGAQIIRVHDVKETVEAMCIVEATRSAKG
>Brachybacterium_faecium
MATASRRPDGLPAHLDVEETLVMGVLNVTPDSFSDGGEHDDAPAAVAHGRRLVAQGAAIVDVGGESTRPGAPRVDEEEELRRVLPVVSALAADDVVVSVDTMRATVAAASIEAGALIVNDVSAGRADVDMGREAARLRTRLGTPPVFIAMHWRGHSDVMNELAVYEDVARDSAAELAERLDALREAGVEDRFLAVDPGLGFSKTGEQNWDVLGDWEALASHRLPILVGASRKRFVGALGVDRDQATAAISAYSAEHGAWAVRVHEVPPSLAAVRVGHRLRRSVRR
>Thermanaerovibrio_acidaminovorans
MWDPRELQHRVKEVGADLRSVPYFMRKRGVLCLRLGPVDFRAANALKQELLARGGDAVVHGGAIAGTVYRTRVILMGTPGQLRSLQEKLAHMPYFGLEEVRSGLKAALDNLDISNWEVPLPGGRVLSLGRITKVMGIINLTPDSFFPGSRHQGPDGALETAERMLSQGAHVLDLGAESTRPGSDPVSPEEELTRMLPPLRAIRREFPEAVISVDTYRSATARACAAEGADMVNDISGLSFDPEMARTVADSGCALVLMHIKGRPKDMQQNPTYRDLLGEISDFFEHQMDLAERGGIPRDRIILDPGIGFGKTYQHNLEILRQLEAFSTHGRPILIGASRKSTVGIATDSKDPEDRLEGTLAITSLCAMRGIALVRVHDVEENVKTIKMIEAVKEAGL
>Amycolatopsis_mediterranei
MMGVLNVTPDSFSDGGRYLGLDQALEHAREMWARGADLIDVGGESTRPGASRVDSATELQRVLPVIKTLAAEGVALSVDTTRAAVAAAALEAGAHVINDVSGGLADPDMARVAAEAAVPWVLMHWRGHSKDMQALAEYRDVVADVRAELRSRVDAALAAGVAESAIVLDPGLGFAKNAEHDWALLRGLDSLRSLGFPVLVGASRKRFLGRLLSEKDGTPRSPDGREDATAAISALAAAAGAWGVRVHEVGASLDAVAVAAAWRTDG
>Mesorhizobium_ciceri
MTARRWQLAHGRHLDLGGKAVVVGILNVTPDSFSDGGQFDAPEKALAQARRMIGEGALVVDVGGESTRPGAAAVSASQEQARILPVIEALAGVNEVLISVDTYRADTARLAVAAGAHIVNDVWGLQREPDIARVAADTGAGLVIMHTGRDRQKLPDAIADQLAFLRRSLEIARQTGIADDHIVLDPGFGFAKETAEENLDLMARFSELHALGLPLMAGTSRKRFIGTVTGRDAADRGVGTAATSVILRLQGADLFRVHDVAFNVDALALADAMLARQTDRARN
>Acinetobacter_pittii
MPLPQQILQCGQLQLDLSQPHVMGILNVTPDSFSDGGKHNQVDQAIAYALAMVEQGATIIDIGGESTRPGASEVSVEEEIRRVVPVVEALAKHNIVLSIDTSQPDVIRAAKEAGAHIWNDVRALTRPNALKTAADLDIPVVIMHMRGEPTTMNQLDQYTDVTLDVIAELQQRVNEALNAGVKKHNIIIDPGFGFAKNAQQNLRLLKEFWKLGEMGYPILSGLSRKRFIGEALKGATADQRAVGSVTGHLLSIQQGACIVRAHDVKAMTDAILVWKAMIQA
>Propionibacterium_acnes
MINVGSATNSHPARTLVMGVVNVTPNSFSDGGMWADPEVAIRHARDLVVEGADIIDVGGESTRPGTERTPEHEELRRVLPVVKALVADGVAVSVDTMRASVAKAVVEAGATIVNDVSGGKAEPEILDVVADAGVDYVLMHWRGQSATMQNLVDYDDVVADVISETSQQVDAAIAAGIDRRRIIVDPGIGFSKTSEHNWQLMNAVDAFQEGFADLRVLWGVSRKRFLGELLAQNGEDRPALERDASTMALSTYFALHHAWCVRTHEVRANRDAVETVARLLA
>Brucella_melitensis
MTKEWQLAHERSLHLGKTAIIMGVLNVTPDSFSDGGRYNDLDRAIAAAETMLEEGATIVDVGGESTRPGATAVDAQTEASRVVPVIRELVRRFDCIISVDTYRASTARLAVEAGAHIVNDVWGLQREPEIAQLARETGAGLVIMHTSRDRLTNPDVIEDQFMFLNRSLKIAGDAGIEPSRIVLDPGFGFGKERDEDIALMARMSELQAFGFPLLVGTSRKRFVGAMTGQADPRNRDIGTAATSVALRLAGADIFRVHNVAFNRDALAVADAILQSNVRI
>Caldithrix_abyssi
MQLRPILLNSRQRIKEINEKFNLKLTAEFTGSLFFKINDAEPFELEQLKQLQRNGAFYFFRHDAQRNETLIVPDEMRFSQLSERNGGRDLPLRLQEMIRARFDNSAPVWTVNHKTLDFNRGPLIMGILNVTPDSFSDGGRFYERDRAVERALQMEAEGALLIDIGGESTRPGAEPVPEEEELRRVIPVIEKLRSKSDVLISVDTYKSSIARAALKAGADIVNDISAAQFDDKMIEVVRDFDCPIIIMHIKGTPQNMQNNPYYEDVVEEVYHYFEERIERLERAGIGKIIIDPGIGFGKRLEDNLHLLRDLKDFTFLQRPILMGTSRKSFIGKILNKEVDERIYGSLATQILAVQNGANIVRVHDVQATQDALKILKAVQYFETD
>Rhodanobacter_denitrificans
MSMSNDLLAPVLDCAGRPLRLDRARVVGILNVTPDSFSDGGTHDSVEAAVAHGLALAEEGADMIDVGGESTRPGAAEVPVEEELRRVLPVIEQLIARTTLPIAIDTSKPEVMRAAVAAGAGMINDVYALRRDGAMAAAAELGVPVCLMHMQGEPRSMQAEPHYDDVVGEVHRFLTDRLFACELAGIDRRKVMVDPGFGFGKTLQHNLALLCALERFADLGSGAYIGLSRKAMIGEMTGRTVPAGRVSGSVAAALIAVQRGARMVRVHDVAATVDALAIWRAVHAVDAVPRRADQPAMPRWPDDD
>Verrucomicrobium_spinosum
MGIVNINDDSFSGDGSLDAGVALAQARQFLKAGADIIDIGAESARTNRAAITEDEEVARLLPFLQAWPALTAEFASPPWDSDQLWPPILSINTWRSGVIERVLPLGGDLINDISGLPDARNAELCAQHDAALLIMHSVGEPKIPHTHVSYPDVMETLDRFFEDKLLLAKTAGLSEERVLLDPGIDFAKQRDDNLAIYRELDRLHRFGRPLLLPVSRKTVIGQVLELPNPQDRDAGTVACIAVGIRRGAQIFRVHHVEAAAQAVKVLWQATHPSPIATSAA
>Dehalococcoides_mccartyi
MDLPAKKPVESLFGSKQFGWGERTYIMGIVNVTADSFSGDGLGANPEAALEQARRFALEGADILDIGGESTRPGSQPVNTREELDRVIPAVRLISRNLDIPVSVDTYRREVAEEALKAGACIINDVWGLKKDPSLFELAAKRPAGWVITSNQRENPAEDIMAAVTSELRETALRLLGLGVPARNIIIDPGVGFGKTLEQNLEIVRRLSELKTLNLPILLGTSRKSLIGQVLDTPPGERLEGTAATVALGIGGGADIVRVHDVAYMKRVCRMSDAVVRGKIWK
>Methylococcus_capsulatus
MRSNRMAGPKSPDRSMNRLLALLAQDRPLIMGILNVTPDSFSDGGLYDDVEQAVRRGVFMAGEGADVIDVGGESTRPGAEPVEAAVQLARVVPVIERLRGLLPGRVAISVDTTQGEVARAALRAGADLINDVSAGRDDSAMLPLAAAERAPVVLMHMQGTPLTMQERPHYEDVVAEVLAFLLERAEAAGRAGVPHDSILLDPGIGFGKRRDDNLKLMAHLDRFVATGYPVLLGTSRKRFMGAVCGETEPAALVPATVATTALGVSAGVRVFRVHDVKENRQAADVAEAIRRARL
>Colwellia_psychrerythraea
MTKDNFSANNADNQQAEQKQNKPQAQVMGILNVTPDSFSDGGKFATFDKALAQVEQMILDGVDIIDIGGESTRPGAVDVSVENELSRVIPLLKAIKSNFDIKVSIDTSKAEVMSQAIAHGADIINDVRALQNEGCLAVLAKSHVPICLMHMQGLPRSMQNNPRYDDVIGDIKQFFIDRIKVCEQAGINRERLILDPGFGFGKTLEQNYQLLAQLHQFSELGLPLLSGTSRKSMIGNLLARNVDERLAGSLTTAIIAAQQNASIIRVHDVKETVDALKVLSITAKYQ
>Nitrosomonas_europaea
MNRLQRILQQNRPLIMGVINVTPDSFSDGGYFDTTEKAIEQARRLIQEGADILDIGGESTRPGSLSVGGDEELLRVMPVIEFALSMDIPVSVDTSKPEVMRATIDAGVDLVNDINALRAPGALDVVADSAVMICLMHMQGKPETMQHNPQYSDVVAEVISFLEQRVAAAVSTGIERERIIIDPGFGFGKTFEHNLMLLRGLDRLVSTNFPVLAGLSRKSMLGTITGNAVNDRVHASVAAALLAVGQGARIIRVHDVKATRDAFSVFAAVNRIAPGFLLHL
>Chromobacterium
MKTLQCGRFALELSRPLVMGILNVTPDSFSDGGRFNRIDDALARAEAMLAEGADILDIGGESTRPGAPFVSAEEEMARVLPVLEKLRGIGVPLSLDTRRAEVMREALLLGAVDLINDVSALEDEGALPLVAASRAAVCLMHKQGNPDTMQDRPEYGDVVAEVADYLKRRVQLCLDAGIVRERLLVDPGFGFGKTLEHNLALLKRLDEIERIAGAPQLVGLSRKSMLGAITGEREPSLRLGASVAAALESARRGAAVIRVHDVQATRQALQLWQALRDS
>Idiomarina_loihiensis
MPKNPKPLRVMGIVNVTPDSFSDGGEYNHLNDAIDHVAQLIKDGADIVDIGGESTRPGAYSVAEQEELDRVVPLVKAVRDRFDVAISVDTTKPQVMTESIEVGANIINDVNALREKGALEALAATNAEVCLMHMQGEPRSMQHNPNYDDVVCDVKTFLQERVIACEKAGIERERIWLDPGFGFGKSQRHNYQLLQRLQAFHELQLPLLVGMSRKSMIGHVTGREVKDRLAGSLAAATIAAMKGARIIRVHDVKETVDAMKVVAATIEGEHL
>Aromatoleum_aromaticum
MQVLRCGRFRLELDRPHIMAIVNVTPDSFSGDGLGRDLDTATRRAQAAVDAGADLLDIGGESTRPGSEPVSEQEELDRVIPLVERLADWSVPVSVDTFKPTVMRESLRAGASLINDINAFRAPGAIDAVRDSEAALCVMHMQGEPRGMQSDPRYDDVVAEVLEFLNDCVRALADKGVDRDRILLDPGFGFGKTLEHNLALFRALDRFVGQDYPVLVGVSRKSMIGAITGRAVGERVHGSVAAALIAVERGARIVRVHDVAATRDALKVWQAVTGVPA
>Gluconobacter_oxydans
MITARMKENRMKLAGNGLVAVMGIVNVTPDSFSDGGRFLRPEAAVAHGRALLADGADLLDVGAESTRPGFEPVPAEEEWARLSPVVGTLVAEGAVVSVDTTKAFVARRALEVGAGLINDVWGLQADPEMAFVVADSDAVAVLMHNRHEVDAALDLRADWRRFFDRSLELAERAGLVRERIVLDPGVGFGKTQAQNVEAVARLGELRSEYELPVLLGVSRKSMFGHFLGRAASERLAGTLATNLYGVEQGAAILRVHDVREHVDALKIRQILKDIR
>Candidatus_Pelagibacter_ubique
MKKYYTRACNFAYGQFSIELVRKKKNLPLNGNKKISFGQIEILTRTSIKKIDLKDIKKLPKLLKKKINKDLKTIVKKNKNFSSLNFNKIPNIMGILNLTPDSFSDGGKFNKKKKGISHAKNLFKSGADIIDVGGESTRPGSKPVSKKEEWNRIKEILKDVNKKIPLSLDTRKSEIMIKGIHLGVKLINDVSGLSYDPKTVKVLIKSKTPFVIQHSQGTPEKMQKNPKYKNELLDIYDFFEQKIKFLRSMGIKHNNIVIDPGIGFGKNLKHNMNLIRSVSIFHTLGFPILLGLSRKKFIKDLSGKNDSKERLGGTVSSSMYAIMQGVQILRIHDVNELRQSIKVFKELIKN
>Dechloromonas_aromatica
MQKLRCGSFLLSIDRPLLMGIVNLTPDSFSGDGLVGDVDRAIRHARQQFEAGADILDIGAESSRPGAIPTPESEELRRLVPVLREVSAWGVPVSVDTYKPAVMHAALEAGATMINDITGMLHPEALAVVAGSDCAVCVMHMQGEPGTMQHSPDYGSVLDEVKGFLKAAVARCRAVGVADDRLIVDPGFGFGKTQDHNLALFRALAEGFVDDFPVLVGVSRKSMLGAITGRPVAERMPASVAAALIAAQKGAKILRVHDVAATKDALAVWSAIEKGVLCD
>Ehrlichia_canis
MNLNTKLVGILNYTPDSFSDGGKFFSVDKALRQVEYLINGGADIIDVGGESTRPTYLYTQHGNNTISQTEEWNRLQDILPQIIEIAHYHNVKVSIDTRHAKTAEKAIELNVDYINDVSALSDDSMLQVLQSSSVDVIIMHSLGIPLIKNNTIPKDCDPINEIITWAQKHIEKLTNAGINKNRIIIDPGIGFSKTATQSLYILNNIDRLKILNQKIHVGHSRKFFLTSCKLNDLTRDNATLAVSIFLFQKGIDFIRIHNTHIHNDAFNILKKLQETNLNNI
>Thiobacillus_denitrificans
MSILHAGPHRISLAEPVLMGIVNVTPDSFSDGGCLAGPRAAIDHALRLHDAGAAILDVGGESTRPGAAPVPLDEELQRVLPVVDALAQRGHVVSIDTRKPEVMRAAVAAGAAMVNDVAALQAPGALETVAASPAAVCLMHMQGAPQTMQQAPHYADVVEEVKTFLAARVAAAAQAGIDRARLVVDPGFGFGKTLEHNLELLRKLDGLLALGLPILAGMSRKAMLGALTGRPVGEREFAGVAAHLMAVARGARIVRVHNVAAMRDALAIWKAVEGRSRQDGS
>Nitrosococcus_oceani
MAHCASPLSRYLDCGGKVLNLNRPQVMGVLNITPDSFSDGGKYLILEQALQRAHQMIQEGAAIIDVGGESTRPGAAPVSVEEELHRVIPVIKALSREISIPLSIDTSKPEIMRAAVAAGAGFINDINALRQEGALAAARELGVPICLMHMRGKPQTMQQNPAYDDVVEEVRGFLLDRIIACERGGIPRERLLVDPGFGFGKKSVHNLLLLKYLHRICELGLPVLVGLSRKSLIGTMLQLPVGERLYGSLALATLAAWQGATMVRTHDVQATMQVLALCDSAQKAEE
>Hydrogenovibrio_crunogenus
MKLTEKLHDPALGHPLVMGILNVTPDSFSDGGQFNSMEAIKQQVEKMSSAGVDIIDIGGESTRPGAKEVSLQEELDRVLPAIEVVKAVSDAYISIDTYKPEVMKESTKLTIDMINDVNALKADGAIEIVRESGVMACLMHKQGNPKDMQQAPDYEKGVFEDVYQFLSTQSAHCVEKGIQPQNIVIDPGFGFGKKIHHNVELFENLEAFSELQYPLLVGVSRKTMIGELLNGVPVDERMIGSVSAAVLASLKGAKILRVHDVKETTQALKVAMALL
>Hahella_chejuensis
MKLTLPNSVLDLSAPVVMGVLNVTPDSFSDGGRFLSPDDALSQVEKMVTEGAAFIDIGGESTRPGAAPVTVSQELDRVCPLVEAVRARFDVNISVDTSTPEVMRESVVLGADLINDVRALSREGALEAAASSGAAICLMHMKGEPGAMQDNPTYTDIVKEVSSYLGERRSVALEAGIDIDRIMLDPGFGFGKTLEHNLVLMKHLQVFVDMGSPVLVGVSRKSMLGMITGKAVEERLIASVSAAAVAIYNGARIIRAHDVGATVDAIKVAAAIRGV
>Erythrobacter_litoralis
MTETVYIRPIGFVPGPQAEEGDAIRLAGSMVYAHRFAVILRRDGQVAERWTCSPEHIAQVLGELPDSVGAEAETQWANLTITHPPLSLGERTVRLDQPQVMGILNVTPDSFSDGGKFLGADGSWPEAGKAQAAAMLEAGASIIDIGGESTRPGAEVVIEDHEIERVLPAVEYCAAMGAAISVDTRRAGVMAAALDAGASIVNDVSGLQYDPRSAELVAARGCPVILMHAPGSGQDLHEGGDYESVVFDVFDQLKARRDTAVAAGISADRIMLDPGLGFGKKLSDNTALINALPLFHALGHPILLGASRKRMIGALSNEAPVEQRLGGSIALAVAGMDAGAHMLRVHDVAETVQARNVWRGLRDAALTDFSDLAM
>Frankia_casuarinae
MSGTVEELLLPGGLTRVMGVVNVTPDSFSDGGTYLDPLDAVRAGLRMADDGADLVDVGGESTRPGASRVIAAEEMRRVLPVVAELAAAGVRVSVDTSRAAVAAAAVDAGAVLVNDVSGGADPDLLGLVADRGVHYVLMHGRGTSADMASRAVYRDVVAEVVAELVDRLGAVLAAGIAEDRVILDPGIGFAKTARHNWTLLRHIDAFVALGRPLLVGTSRKSFLGSVLADANGPARPVADRDDATQATTALLAAAGVWGVRVHAVRPAADAVRVVRAWRDDSDRRGDGPEADPGRAVDPGRVEDREVPWAPR
>Rhodoferax_ferrireducens
MKWNTARFLIDLSRPQVMGIVNITPDSFSDGGQHASTAAALRHCETLLKEGADILDIGGESTRPGALSLPLDEELARVLPVVREAVRLGVPVSVDTYKPRVMQAVLDLGADIINDIWALRWTEPCANPAPAALNAMQVVAKHPSCGVCLMHMHREPLTMQMAPMEGDVVPQVLLFLEHLAQSLHGLGVEKNRIVIDPGIGFGKTVAQNFALLARQGELLGAGYPLLVGWSRKSSLAAITATPLAAAATLDVHERLVPSVAAALLAVERGAAIVRVHDVRETVQALKVLGAIR
>Rubrobacter_xylanophilus
MAHTGTVRAGDRRLGPRPVLMGIVNVTPDSFSDAGEAFSAERAAERALRLLEEGADVIDVGGESTRPGADPVPVGEEIRRVVPAIREILAERPEAVVSVDTYRSETAEAALEAGALMVNDITALRGDPRMARLVAEAGCGVVLMHMRGTPKTMQRDPRYEDVVGEVREFLAGRAEAAVAAGVDPGCILLDPGIGFGKTLEHNLALLGRLDAIAGVGFPVLVGTSRKGFLGKITGAQSPKERVFGTVATSVLAYGRGAFAFRVHDVRANREALRVAAAVEEVSSP
>Pseudoalteromonas_atlantica
MNFRHKTLKLDSPKVMGILNVTPDSFSDGGQYALINKAIEHAAEMIASGADFIDVGGESTRPGAADVAEQEELDRVVPVIEALQARFDTIISIDTSKAAVMKAAVNAGAGLINDVRALQEPGALEVATTANVPVCLMHMRGQPRSMQDAPHYDNVFIDVQNFLLARAKVCIEAGMSKERILFDPGFGFGKSLNHNYQLLAQLETLHKLGYPLLVGMSRKSMIGQLLNRPVEERLAGSVALATIAALKGAQIIRVHDVDETVDAIKIVSMLQKEK
>Alcanivorax_borkumensis
MHQKTLSCGARTLNLSAPVVMGVLNVTPDSFSDGGRFTERDAALRQAEQMLRDGAAIIDVGGESTRPGASPVSEQYELDRVVPIVEALSYELNALVSVDTSTAAVMRASAAAGAGMINDVRSLRRPGAIQAAAASQLPVCLMHMRGEPGNMQDNPRYDDVTAEVVALLRERIGACERAGISRERLLVDPGFGFAKTVQHNLQLMHEMDALQTLALPILIGVSRKSLFGKVLGRDVNERLPGSLAAAVMCVERGASIVRAHDVKETVDVVRFAHAVMESQRESQKELS
>Hyphomonas_neptunium
MIDTERRDRTLARVRNEPVIMGILNVTPDSFSDGGRHTTLEAAEAQALRMLAEGAGIIDIGGESTRPGAAQVSAAEELVRVLPIIRHLASRMDAPISIDTVKASVARAAIEAGAVIINDVTGMTGDPEMPAAVAETGAAVVITYHRGTADEAIDAVADMHAFFDRSFETAARVAIAKDRIWLDPGVGFAKTPRQNLEVIAQLDTLARYGCPVLVGLSRKSFIGHVTGRAVDDRLAGTLTAHLMALQRGARVLRVHDVAEHTDLLRLYQAIEGAGHEN
>Psychromonas_ingrahamii
MQLISGSKILDLSEPKVMGILNVTPDSFSDGGRFSNIDNALKQAQKMLEQGASILDIGGESTRPGAIDVSEQQELDRVIPVIEQINQEFDCWISIDTSKANVMQAAVNAGADLINDVRALREDNALDVAVNANVPVCLMHMQGQPRSMQSAPEYENVIEEVKTFLLQRAEICINAGIKKENIILDLGFGFGKQLNDNYELLAATDQFVKLNYPILTGLSRKSMFGQLLNRDVTHRLAGSLAGALIALQQGSQIIRVHDVAETADVIKVLQTVNAFKK
>Dichelobacter_nodosus
MAQLWQCGRFSLDFQQTKIMGILNCTPDSFSDGGRFFAPDDALAHAMQMIADGAEIIDVGAESTRPGSAAIDVKEEIRRLTPVVTELVADGRCVVSVDTKNAATMRAMLDLGVDLINDVHGLEDPDAVDAVKESRCGICLMHMRGMPENMQEDTRYSDVVAEVDRYLQERVDVCRAAGIADNRLMLDPGFGFGKTPEQNMQLFLQGRNYAAAKYPVLLGVSRKSTIGHYLGGRPVNDRLIGSVTLAAWAAWHDVAVVRVHDVRETRDALLMVEALKKIEKDHK
>Sphingomonas_wittichii
MSISRYARLYFRPTAFVASPFGHAEGTVARLAGGLVWFSAYEVIAVDGGQRVATRHVPVAAIDAFVDSLSGEQAEDARRTIARIVAPRPPVELGERVLRFDQPQVMLILNITPDSFSDGGNHLDDPAAATDGAFAAVEAGAAIVDVGGESTRPGAQPVWEGDEIARIEPVVRRLAAGGAIVSIDTRKAAVMAAALAAGAAIVNDVSALVYDPKAATLLARHDCPVVLMHHQGDPETMQREPRYGDALIEVYDWLAERIAFAEAAGIARGRIIVDPGIGFGKNLRHNLQILNGLALFHGLGCPLLLGASRKRIIGALSNEAPVDQRLGGSVALALHGAQMGAQILRVHDVPETVQAIRVWRGMRDEALTPSF
>Kineococcus_radiotolerans
MDRLLAPGPTRVVGILNVTPDSFSDGGHHVADPVARGVALHAAGADLVDVGGESTRPGAGRVDAGEELRRVLPVVEGLVAAGVPVSVDTMRAATARAVVRAGAVVVNDVSGGLADPAMAATVAGLDCLYVLSHWRGPSDVMNSLATYEHVVREVGAELSGRLSAVVAAGVARERIVLDPGLGFAKTAEHDWSLLGGLAELERLGPPLLVGASRKRFLGSLLAGPDGTVPPPAERDAATAAVTALAAARGTWGVRVHDVPSSVAAVRVADAWRRATPPAVAPAVPAAAPAGLAAASS
>Parvibaculum_lavamentivorans
MFQRPRIFGIVNITPDSFSDGGKYFAADAAIEHARNLASNGADVIDLGPASSNPDAVPVPPAEEIRRLGPVIEALAGDGIPLSVDSFHVETQAFALAHGAAYLNDIQGFAEPADYPALAATDARLVLMHSIQGRGNADRRSAPEGDILDHIGRFFEARLAALEQAGIARARVILDPGMGFFVGPRPETSFSILARLGELKERFGLPVFISVSRKSFLRAVTGRAPGEAGAATLAAELMAALNGADFIRTHEPAPLLDAFSVAACVEAGRSQGQ
>Finegoldia_magna
MLIRNKEFDFKNDAYIMGILNVTPDSFSDGGKWNDVDRAVKHVEEMIKDGASIIDIGAESTRPGYTPLSTEEELERVIPIIRKIRENFDVPISLDTYKADTLREVVKEGADILNDIWGLKSDSKMAQTAKELDIPVILMHNKDNNHYNDLMKDLNRETLESVELAKKAGIREDLIILDPGVGFALDYEKDLSVVNRIKEFVDLGYPVLLGTSRKRFIGKAMGIDVATDRDFGTAITTAIGVMNGCSIFRVHNVKQNFDAMRMALAIKREGK
>Methylobacterium_radiotolerans
MTPSSRLSDLLPALGGRTLVMGILNVTPDSFSDGGLFAGEAEAVTQAERLVAEGAAILDVGGESTRPGHVPVPAEEEQARVVPVIRAVAPRLPVPISIDTYKASTARVALEAGARIVNDVWGLQREPDIATVAAAHGAPVIIMHNRETIEPDLDIVADMLAFFERSLAIAHRAGLADSEIVLDPGVGFGKTWNQHLEALRRLPEIRALGFPVLVGVSRKSLLGRLHDRETRPTDRLHGSLAAHAVAATLGADIVRVHDVAAHIDAMRVVDAVMRPEAR
>Opitutus_terrae
MQSWASPHGRPLPPVGQRTLVMGVLNVTPDSFSDGGQLPTREAVVARAREMMASGADVLDIGGESTRPGAAWVSADDELARVLPAITAVRQALPDVPLSIDTYKAEVAEAAVAAGADIINDVWGLAFGLSAEERARWREPARDVAGVVDPGRLWERLPAHRPGSPSPATNAASPLRVSPMALAAARTKAPVILMHNRLDRNYRDFWGDMLLDLQMSLALACAAGIPPHQLWLDPGFGFAKTPAHNLEVLRELRRIVALGFPVLVGTSRKSTLGLVLGTGVDDRCEAGGATIVWAIQQGCAMVRVHDVRESVRFARTADAIKAGLNFSPPDHG
>Beijerinckia_indica
MGILNLTPDSFSDGGRFNASEAALARAKQLVAEGADLIDIGAESTRPGYRPVSAAEELARLDPLLGKICRAVNVPVSIDTMKAEVARRAVALGATIVNDIWGLRKDPAMADTIAETGAGLVMMHNREDIDAQLDILADLHRFFDRSLHLAEKAGIPSSRIMLDPGIGFGKTAAQNLLVLRELHHLRDYGLPILVGVSRKSFIGALLDADVDHRLIGTLAANLVAATRGASVFRVHDVAEHVAAFKIFSAIRNARAHA
>Nostoc_punctiforme
MPSNLIIRGRCFDWGQRTYLMGILNVTPDSFSDGGEFNTTSAALVQAQALVAAGADIIDVGGQSTRPGAKQITLAEELDRVLSVLQVLRPEISVPISVDTTRAAVAKASVEAGADIINDISGGTFDSEMLPTVAELSVPIILMHIRGTPQTMQQQTDYQDLLGEISSFLARQVQAATTAGIDLDKIIIDPGIGFAKNYEQNLEIFRGLRSLTTLNCPILVGASRKSFIGRILNQPDPKARVWGTAAACCTAIFNGADILRVHDVQEMHDVSLVADALLRQPIQHDC
>Elusimicrobium_minutum
MKKPLIMGILNVTPDSFFDGGKTADPFVRASKLIEEGADIIDIGGESTRPGAEPVSFEDEKKRVIPVLKQIKAAYPKITISIDTYKPKIAKLAVEEGADIINDPSGLADPVMADIAASSDTKLVVMHTRGTPQNMDKLTEYADIVADIKNFFEKKIQECAREGLHTDNIILDPGFGFAKNKEQNFLLLKNISYYKSLGLPLLIGLSRKKFLAKEGDTPADRLEATLSANLYAAMNGADILRVHDVAETIKILEKIPVS
>Methylacidiphilum_infernorum
MLKKEMHWNLGKKMLRFPARRPMIMGVINLTPDSFSDGGKYMNPQAASDRALWMQDSGVDFIDLGAESTRPGADPVDEKEEILRLLPVLKRCRAKLTVPLSVDTYKAAVSRVAIEEGADIINDVSGGGWDPGILDVVAGGNVGYILVHSRGMPKNMQRDARYGDVVEEVFAELSNKLQRCLNVGIAKERIVCDVGFGFAKDKTHNLKLLRRLDRFLDLGRPLMIGVSRKSFLQAFAKQHGIDIEIMNTIAQTVAFFLGVEIWRVHDVSAAVAARNFLEKLWDTDLLQ
>Cellvibrio_japonicus
MANPITRIQCGKHSLDLGRSRIMGILNTTPDSFSDGGSYYQQSTLSIDLALSRAETMLQQGASIIDVGGESTRPGAATVSVQEELDRVVPVVEALVNRLDALVSVDTSTAAVIRESAKVGAGLINDVRALQREGALQAAADSGLPVCLMHMQGQPSTMQQKPDYYDVVAEVIDFLRQRIHACHQVGISDERLLLDPGFGFGKTLDHNLALLRQLPMFTELGYPVLVGVSRKSMLGQLLGRPVDQRLAGSLALALCAAQSGAAIIRVHDVAETADVLKVLQAVQNLA
>Coprothermobacter_proteolyticus
MVRLISKDVDLRELLNQIGSDPASYGIFLDKDSHLRVWIDEVYYPAASVIKQECLSCGADAAVHKHVITGKVEKSSVLILANVRQLKCLVDKLRRMPYWGLNQIADEIKSVLEDREARTFVLTMPNGTLELRRTKVMTILNATPDSFFPGSRVDLHTGLERAVDAEENGAAFIDIGGASTRPGAAEIGEDEELRRVIPLLRQVRERVKLFISVDTYRAEVAKQALENGADLINDIYGLQFDKEMANVIADYGVPVVIMHMRGTPATMQEYASYDDLMKELHTYFVERVEYALSKGIKENQIILDPGIGFAKLPEHNLEVLRRIEELFTLGFPVLVGHSRKSTMGKILGGVPAEERLFGTVAWTSYLTWKGVHIVRVHDTKPNVDAVKAVEAIREGI
>Thioalkalivibrio_sulfidiphilus
MLDCGGRALDLSRPRVMGILNVTPDSFSDGGRHAGLQQAVDHALAMVEAGAAIIDVGGESTRPGAEPVPVEEELARVIPVVEALARAIPVPVSVDTSQPEVMRAAAGAGAGLINDVRGLRLPGALEAARDIGLPVCLMHMSTLDPRTMQQEARYGDVVAEVGAFLAERVQACEALGIGRERLVLDPGFGFGKTLDHNLALFRALPELASLGLPLLVGVSRKGMIGALLGDRPIDGRLHGSVAAALLAARAGARILRVHDVGPTVDALRMLEGLEARGG
>Cryptobacterium_curtum
MIWKCGNYSFDTQVPVVMGILNVTPDSFSDGGSYASFDDAIAAACRMRDEGALIIDVGGESTRPGAAEVSEDEELHRVLDVVRALAANDICVSIDTRHASVAAACVDAGASIINDVSGFRDPEMVRVAASCDAGLVVMHMRGEPRTMQQEPQYDDVVVEVRDYLLAQAHMLESAGVDRARICIDPGPGFGKTAQQTVELVRNIQEFVRTGYPVMIAVSRKSYIGALYSIEVPQDRDKASAEEALMACELGACVVRTHNVAATVARLADVRPYAFIGLGCNVALVGSAEESQQSKIAQLEHAIAEICLIPDTQLIDVSGFYESEPAYLEDQDTFVNAVALIRTGITPRDLLHYLQAIEDSLGRVRTVKNGPRTCDLDILDYQLYLSSDEELTVPHPLLAERDFVVKPLLELAPFHILANGKRLTADAVKVGHAVRIR
>Atopobium_parvulum
MLRQSYNTWQCGAHTISLARPRIMGVLNVTPDSFSDGGKNFDPEAAIARGLQMLDEGADIIDVGGESTRPGHTPVLPTEEAERVVPVVRALVAAGAIVSIDTRHAEVAKMCVRLGVSIINDVTGFTDPEMVAVAAESDCGCIVMHWNKEGLGARVERKQVQLDDMRPSRPTGSAAARAAATGTETRTLSSQRRFTLPEEAPIMRQIMGFLGDQARGLMRAGVSKDRICIDPGPGFDKFADEDVVIQRATRSMVSMGYPLLCAVSRKRFVGAVSGVTETTQRDAATHAICIAAITNGARILRVHDVAGTAQAINAYWAMTEHDPRQGFVALGSNVGDRVGYLARATQLIDEIPLTCVVSVSHAYETEPAYGIATPVVNAVAEIRTELHPLVLMDKLLEVENALNRTRKKGEEGHGPRTIDCDLLWVEGEQHAGKHLTLPHPRMGERDYVLVPMEDLMHDPVRFFSHGDVDIVPPDQRVGHVTEDLGAITWE
>Halothiobacillus_neapolitanus
MRGSIVSRLPHKSPRIMAILNITPDSFSDGGVFFRHEKIDIDKVVDVVATLLADGADILDVGGESTRPGAAEVGVEQELDRVVPVIEAIRARFDLPVSIDTSQPEVMLAATNAGASIINDVRALVRPGALEAARQAVQASGAMVCLMHMRGEPSTMASLCQYENLVPDVLAELDERVKAAIAAGIPRSHLMLDPGFGFAKTTEQNFELLAQLGQFQSRNMPILVGLSRKRMIGEVTGRAVSDRVVGSVVLAVMAMERGADIVRVHDVAATRDGLRLYKATCLSHF
>Veillonella_parvula
MFKRRNYTWNDGKSLSLCDRTLIMGILNGTPDSFSDGGKFNTPETAIAHVKQMIEDGADIIDLGVESTRPGSTPLTADEEIERLSLLIEPVLQASTVPVSIDTYHAKTAEYAFSKGAHILNDVWGLHYDPDMAAVVAKYKVPVIIMHNSNDTNYGDIIEDMKAFFFCAIDKALKEGVTPQQIWLDPGIGFGKTEEQNIEVMQRLGELTAYEYPVLLAPSRKRFIGSMLGGLPPEDRDEGTVAACITGVFQGVDMVRVHNVKMHKRALVVADGLLRGE
>Streptosporangium_roseum
MTTWSVPGMPDEGRCLVMGVVNVTPDSFSDGGRWFDPATAVRHGLELVEQGADIVDVGGESTRPGAARVSLEEELARVEPVIRELSREGVTVSVDTMRAEVAQAAVAAGAKLVNDVSGGLADPAMPRVVAESGVPYVVMHWRGHSHAMNSRAVYGDVVTEVREELSKRVSSVLAEGVADNQIVLDPGLGFSKNPEHNWALLAGLDQLAELGYPMIIGASRKRFLGRLLADPDGTPRPFSRSDDATLAVTALVAQAGAWCVRVHDVRPNADAVRVAAAVQGARA
>Conexibacter_woesei
MRGMPAPFRIMGVLNVTPDSFSDGGQYLDAQAALAHALELERDGAAILDVGGESTRPGAEPVAVEEELRRVVPVIEALSAGGSRAQISIDTIKLPVARAAVDAGATYVNDVTAFRHDPELAGLVADRDLDCCLMHMLGEPRTMQQSPHYDDVVSDVKAFLEERLAFAVAAGIPEERIQLDPGIGFGKTADHNLELLRRLDELAAIGRPLLIGVSRKSFLGRITGREVGDRLAATLAANVLAFTKGATIFRVHDVAPLRDALTVAAATVRAP
>Acidaminococcus_fermentans
MFLTIPSERIRYEMEKIEVHPMGMELMAPKASVEPLKLLQIRTPAANILKQEMLALGGECVNPKGTINCSLDRVDVILLGNRRQYRQLLTKLGTMANWFGIQSIMDDLWEFLEPGPVVTLLADGRKLTYEKMRVMGILNVTPDSFYAGSRISGEEALLAKAETMLRDGADLLDIGGESTRPGADPVTPEEEKRRVTGALSALRKQFPEAILSVDTYHAETAEAALAAGADIINDVTAATGDGRMLDVAARAKAPLVLMHMRGTPKTMMGDEMKTYHNVVGEVSQYLLERAAACARAGLGKDKVILDPGLGFAKDLEGNLALCHGLGEMTGHGIPVLLAGSRKGFIGKVLGDLPTEERLEGTMALSAAALYAGAQMVRVHDVKENVRLIRMLEAIRRCQ
>Geodermatophilus_obscurus
MTGTALADRPPAGTGTSTPPLARALAAGRPLVCGILNVTPDSFSDGGRFDDLDRAVAHGCTLAAEGADLIDVGGESTRPGSRPPTLAEELARVVPVVEALAQRTPVPLSVDTSRPEVMRAAVAAGASMVNDVRALRSPGALEVAAELGVPVCLMHMQRSPETMQQDPRYRDVVVEVRTFLAERMRACLDAGIRQEHLVVDPGFGFGKTPAHNVALLASLDGLHSLGVPVMVGLSRKSVLGQLTGRAVGDRLPASLAAALLAAQRGAAVLRVHDVAATRDVLTVLDAVGPV
>Deferribacter_desulfuricans
MFKIFEVKPDKNRLIFELKKIGVDDYALSLHEKGEILCLKILNLTPGQANILKQEALAVGADVAVAKGAVTCKIEKTDALLLITKKSIRNLIRKLKLQPFNLDKLAIELEQLLKQKETSYFVAKDVRLPLDKPYIVGILNVTPDSFSDGGKYLGEKSIDARLDYFLENEIKIVDIGGESTRPGAEPVSAKNEIKRIAYAIKRSLEKGFVVSVDTYKSVVAEFALKEGVHIINDISGFNFDNNMAEVCARYGCGVCLMHIKGTPKNMQDNPTYNNLLEDIKLYLKKSIDIALKCGVSKNSIMLDPGFGFGKTLDDNYLILKYLEEIKTLGYPLFIGVSRKSMIGKIIDKTPEERDVPSKAIEFLAMIKGANFIRTHEVKYAKDIAKIAEYYSKVELNA
>Stackebrandtia_nassauensis
MTGTDRPDNAGDHDSATDSGPDRPVIMGVLNVTPDSFSDGGRYTSVDTALAHARRMRRDGAEIIDVGGESTRPGAKRIDAATEIARTVDIVAALTADGMTVSIDTTRASVAEVAIRRGASIVNDVSGGLADPELAPLVARTGAKFVLMHWRGHSADMYAPASYDDVVTEVRAELLERVDAARKAGVAAEQIILDPGIGFAKLPEHNWTLLKHLDALVELGYPILYGSSLKSHLGQLLAGPDGEPRPVAERADATLATSLLAFSAGVWGVRVHDVRGTADARQVWEATRRAR
>Coraliomargarita_akajimensis
MFGNYYTARRELALGQRSYIVGILNLTPDSFSDGGDFLDHTVASEHFHAMVNAGAELIDIGGESTRPGHAPISVEEEIRRTVPFIEHIRSKTDALISIDTSKAEVASAAVAAGADIVNDVWGAQRDCAMAAAIAESGASCILMHNRAVEESGGADVIDAIRGFLEVSVERVCAAGVRDDAIMLDPGLGFGKTYEENWEVMRRLSEIREMGFPVLLGASRKSMLAKLLNLQDPKARLSGTLATTAWAIQAGVDFIRVHDVQENRECADVIDHCFRNE
>Arcanobacterium_haemolyticum
MHIMGIVNVTPDSFSDGGKWATPETAIQHGTELMDAGATILDIGGESTRPGARALEWDEEWERIANVIEELSRIGQERGVAVSVDTYHAETARRSVEAGASIVNDVTGGNGDPAMLATVAKLDCDYILQHSRGTAETMNSLATYTNIVDEVVSELVAARERALAAGIDAERIILDPGLGFAKMGDDDWNVLGGIDRVIELGHRVLVGASRKRFIGHLVGENQAHRDLSTAVISGFLAEHGVWAARVHNVDASSVVLATLEKIQQHSKKTQ
>Hyphomicrobium_denitrificans
MKRSIYLQPTAIFWDRSRRRAIDEPDIPEWRGLPLAGGRLSFAALDVLTRATPETKRRTIVLGDAFSGDWGREALAAADILEELSTQRPRIAGLSLDRPRIMGIVNVTPDSFSDGGENLDAEKAIAHGLQLVAEGADILDIGGESTRPQSDAVALDEELRRVLPVIEGLRARTDAVISIDTRKAEVMRRAAAAGADILNDVSAFTHDPDSLAVAAETELPVVIMHAQGDPKTMNDNPQYDDVVLDVFDYLESRVQACVAAGIPKSKIVVDPGIGFGKHLHHNVAVMAGLSLYHGLGVPILLGASRKKMIGQLCNVDDAKDRVSGSLATAIAGVGSGVQIVRVHDVKETKQAIEVWRACTAGTEKGLD
>Herbaspirillum_seropedicae
MTQAFLKCGRFRLSVQQGRRPLVMGILNVTPDSFSDGGRHQRLDMALTHAEQMIADGVDIIDIGGESTRPGIAPLSLEEELERVLPVIYALRDCGKPLSLDTYKPAVMREALLAEVDMINDINGFRAEGAIEAVRDSEAGLCVMHMQGQPQTMQQAPQYHDVVGEVEAFLQRQVDLMRQAGIARERICIDPGFGFGKTVEHNLALLKNTRRLIRQLGLPLLAGMSRKSMIGAVTGKPLERRMAGSIGAALVAAQQGAMIIRVHDVAETVDALTMWQAGREDA
>Gallionella_capsiferriformans
MLSFGTFQFALSRPLVMGIVNVTPDSFSDGGRLGQSAIDHAHRLIEEGADIIDIGGESTRPGAVPVSIEDELSRVIPVIEALPGIPVSIDTFKPDVMRAAILAGAQMVNDIDALQNPLAMQIVAASNVAVCLMHKRGVPQTMQMQPEYEDVVAEVSAFLRERVMAARAAGIAQDRIVVDPGFGFGKTLAHNLALLRELHRFAALGVPVLAGLSRKSMLGSLTGQDAMSRMPASVAAAIIAVQRGAAIVRVHDVRATVDALKILNAINGGCNE
>Ferrimonas_balearica
MKLSTGQRSLDLSQPRIMGIVNVTPDSFSDGGRHHQRDAAVAHALMLVEQGATILDIGGESTRPGAADVALADELSRTIPVIEALRGRIGDEVLISIDTSKAEVMRQAVAAGADLINDVRALREPGALEAAAETDALVCLMHMQGQPRTMQQEPHYEDLFGEVTDFLAERVAACEQAGIGRERLILDPGFGFGKTQQHNYRLLANLAPLQALGLPLLIGLSRKRMIGDLLNRPMDQRAVGSVTASLLAVQQGAELVRVHDVAEMRDALMVWQATRAQQ
>Desulfurispirillum_indicum
MNLCAPWPKIAGILNVTPDSFSDGGCHLQTRNAVERGLQMVVEGAHIIDVGGESTRPGAARVSAEEQMKRILPVIDALVAHEVPISVDTTSALVARVCIDRGATMINDISAGKDDPAMFPLAVEREVDICLMHKRGNPAVMQQLTHYDDVVDEVHHYLAMRAQAFLEAGGSAGRLFLDPGIGLPKDSQANLRLIMSMGRLRQLGYQTYLGASRKSFIGAICQVEDPRERLPGSLVVAMEAYRQGVHMLRVHDVAATVQALKMAAALWAHTDNNKL
>Desulfurobacterium_thermolithotrophum
MFITIREFKDKEELKNYLLSIGITEAGVKILSSKVSKFNIEISNIDTRAANILKQDAISVGGDCAVPRKASIFEKGTCTVLLMVTERSLFRLIEKLKLQPFKLKELAVKLKEAVENYQKDEFIISYNGKELKLRKPAIMGILNVTPDSFSDGGKFSTVDRALKHCEEMLESGADIIDVGGESTRPGSDPVPIEEELRRTIPVIEEIRKKLGNEFFISIDTYKSEVAKKALEAGADIVNDISGFHFDKNMAVLVAEKGCPAIVMHIKGTPKDMQKNPYYENVIREILLYFEKTLKEAEKKGVKREQLIIDPGIGFGKRLEDNLCILRRLSEFKTLGLPILIGTSRKSFIGTITGESDPKKRLEGTLASVYASVIRGAKIVRVHDVKETKKFLDTLWALEEVYC
>Marinomonas_mediterranea
MSMMNFGGKKLDLTRPHVMGILNVTPDSFSDGGKFNVIDSAMFRVEEMLSEGASFIDVGGESTRPGAAPVSLQEELDRVVPVVEAIIARFDTIVSVDSSSPEVMRISGAEGAGLINDVRALEREGAIDVVSELDLPVCLMHMKGTPEDMQNAPVYESALKDVVGYLANRAKLAQDSGIKSCNILVDPGIGFGKNRQHNLTLLNRLAEFKGLGYEVLVGASRKSLIGDVLKVDVGDRLFGSMGVHASAYSKGARIFRVHDVRPHVEMLEMMYRIERES
>Selenomonas_sputigena
MKAKRHYRLPSGKELTVGEGTLVMGILNVTPDSFSDGGKWNTLDKALDHALSMVENGAAIIDVGAESSRPGFVPVSAAEEIERLAPFLEHIAPKIPVPISIDTFKAETARAALRLGADILNDIWGLQYAAEERGAMARVAAEYHAPVVVMHNQTGTTYRTDVIEAMQDFFRESCAIAEEAGVAKERLIFDPGIGFGKTPETNIEVLHRLHELMKLDGEAYPLLLGASRKSFIGYALDLPVEERLEATGAATVLGVAAGASIVRVHDVKEIVRMCRMSDVILEGGKHGQD
>Thermodesulfobacterium_geofontis
MFPPLALGSKILDWKNSPYFVGILNVTPDSFSDGGKYLNMESALKRVKELLEEGAEIIDVGGESTRPFSDPVPEEEELKRVIPVIKAIKSEFPEAIISIDTYKSKVAEEALKAGANIVNDISALRFDPKMIEVVRDFGCPIIIMHMQGNPKTMQINPTYKDVVKEIKEFLKKRIEFLVKKGIPFENIIIDPGIGFGKTFSHNLQILKNLDSFKELNRPLMIGHSRKSFIGEIINKPPSLRDGGTVGVSLFAYLKGVQFLRVHKVDINKDALSTFKFLIEN
>Parachlamydia_acanthamoebae
MSKAKLMGILNVTPDSFFDGGRYKDTEKAIARGLQMEHDGADILDIGGESTRPGSLSVSEEEELARVVPVIQALRLQTKCVLSIDTMKPLIAAAAIEAGASLINDVGGFGIPLMREIAASFDVDVCVMHMQGEPRTMQQNPAYKEGVVPHLMHWFEHRVNELKKNGVKEERIILDPGIGFGKTVDDNLQIIQNLSLFKSMGFRVLLGASRKSFLSKIVNKSSADVLSETIAVNVIGLQQGVDIIRVHDVKEHRGVIDLMERFV
>Halobacteriovorax_marinus
MKTQTKSLLRTAELFQSNLDQYSNFQMMGVINLTPNSFSDGGRFNDHLDVQKQLDKFREYGCKVFDFGAESTAPFNDAISLEEELSRLEILFDLVRNNSFKEDEVLSLDTYKIEVFREFAALVAKSNLRNKIIFNDVSGALDPELFNLFNDYSFDYIYSHSLVSTRSQASSHMDYLSDELDLRNYFLTARDEFSKRGLLERVAFDPCFGFSKTADQNLRLLESIKNYTDLSQKWLLGISRKSFLRGLSNSKDRSEQFFFSELLHGQVLKNWMRDITEAEVLIRLHDPQIFHFAQLMK
>Phycisphaera_mikurensis
MSDLPHGPPPPFRLMGILNATPDSFSDGGRFADAEAAVAAGLKMAGEGATILDVGGESTRPGAERVPAGEQIRRVVPVIRGLAEALPRGGPSVTISVDTTRAAVAEAAADAGATLLNDVSAGEDDPAMFGVAAERKLPMVLMHKRGEPAVMQRKPAYADVAAEVADHLRARAAAALAAGVREVWLDPGIGFGKTLAHNLTLLAALPRLVAEGHPVLLGASRKSFLAPLDPSAVSPDGRLPGSLAVAVLGLAAGVGVFRVHDVAAHRQALATAAAVAEAATQAGTGHRGTPPPNRI
>Caldisericum_exile
MIVRKIDFSYFECELEKVKVDSLVHNLFKEKSELILFKIYDLDARGANILKQEFLSAGGDVALSRDVASFRVEKSDAILIGTKKVYRKVLEKLAFMPYFGLRDVRVSLEKYLESTPLPIFEIRGRQFDFNSEKLIMGILNVTPDSFSDGGKFLNIDDALKHAEQMVKEGADIIDVGGESTRPYSESVPLDEELRRVIPVIVAIRKEFQTIPISIDTYKSKVAEEAINAGADIINDISGLRFDPLMIDVAKRYNVPVVIMHIKGTPKDMQKNPVYEDLMRELLQYFEERITFLNSVGIDKIVIDPGIGFGKTREHNLEILNKLQEFTIFGKPVLVGLSRKSFIGLTLDNRPVEERLYGTLASNMFALLKGASILRVHDVLPHKDMIRMYKAIVSEGR
>Alteromonas_macleodii
MQFGKYFIGLSQPQVMGILNVTPDSFSDGGKHTNVSQALDHALRMIEEGATFIDIGGESTRPGAPDVSLQEELDRTIPVIEAVAKNTPCVISIDTSKADVMREAVKAGAGLINDVRALQEPGALQVAAEAQVPVCLMHMQGQPRTMQQSPEYDDVVNDVGQFLLARTKVCEEAGIAKDKILFDPGYGFGKSLEHNYTLVKHLPSLMKLGYPVLVGMSRKSMIGNLLNRKVDERLAGSISLATIVAQMGAQIIRVHDVKETADAVNIVKMLNSVK
>Chroococcidiopsis_thermalis
MVVQSSLVIRDRSFEWGKRTYIMGVLNVTPDSFSDGGEFDRPSAALEQAQRLVAAGADIIDIGGQSTRPGAIEVSVAEELERVLSVVQLLRPAISVPISVDTTRAAVARAAIASGADIVNDISGGVFDPEMLATVAKLGVPIVLMHMRGTPQTMQQLTDYEDLIGEIYQFLESRVANAIASGIDPARIIIDPGIGFAKKYHQSIEILRRLSEFRALNCPILVGASRKSFIGHILEQPDPKARVWGTAAACCGAIANGTDIVRVHDVKEMHDVCRVADVLFRSEE
>Kangiella_koreensis
MKELFQSNRPLVMGILNTTPDSFSDGGNYVRKDIALRRIESMIQEEVDIIDVGGESTRPGAQAVSVNEELDRVIPMVEAVVASGKPVSVDTSKAAVMTEAINAGACMINDVRALQDEGAIDAVASDPNVLLCLMHMKGQPRTMQQNPEYSDVVAEVKLFLKERVALCLEAGIATERICLDPGFGFGKKLQHNCELMKHLDSFKELNLPLLVGVSRKTMIGTILDADVNDRANGSVAASMYALTKGARILRVHDVKATIEAVKLFCAFEQAK
>Catenulispora_acidiphila
MDAQGRPLNRSQTVRGLPDFGRCAVFGVVNVTPDSFSDGGEYYADGDTAKAVAHGLRLHRHGVDVVDVGGESTRPGAARVTAEQELDRVLPVIEQLAAAGVRVSVDTMRASTAAAALDAGAVIVNDVSGGLADPEMFPLVAGSGVPYILMHWRGHSTDMQTRAVYGDVVKEVIEELQARYDEALAAGIGEDQVILDPGLGFAKNADHNWALLAHIEKLESLGRPLLIAASRKNFLGRLLADQAGGIRPAHGRDSATSALSALVAASGAWGVRAHDALGSLDAVRVAAALAAAR
>Acidimicrobium_ferrooxidans
MSERRDARIMGIVNVTPDSFSDGGRYFDAARAIEHGLELFAEGADIVDVGGESTRPGAVPVPETEELRRVLPVVAALAPYGVVSIDTVKPAVARAAVEAGATIVNDVSGRLGPVAAEVGAVWIAMHAQGDPQTMQVNPTYTDVVGEVSAWLRERRDEARALGVKEVWFDPGIGFGKTVAHNLALIAHLRQIASLGAPVVVGLSRKSMLAELSRAEPALPPLEREEQSLAAAIWAIEHGADVVRVHRVRPIREYLRLAAAMEEAAREWA
>Methylotenera_mobilis
MQTQYQFNCGKYQLNLNRPHVMGIVNVTPDSFSDGGKYTSIDLAVAHGLELIAEGADILDIGGESTRPGAEPVNLDDELKRVIPVIEALRAVSTVPLSIDTYKPEVMRQAIAAGIDIVNDIRALQEERAVEIVADSNVGVCLMHMQGMPQTMQFAPSYQDVVAEVRQFLVERLQVVTSAGIAQERIVLDPGFGFGKTTAHNIALIQHLGEIGELGPLLVGLSRKAVLGKIAGGDEQQRLHAGLAASVISAMKGAKIVRVHDVKATVDALKVVTAVLPA
>Acidobacterium_capsulatum
MAFRKRGQFEWPLRTRTLALGARTLVMGVLNVTPDSFSDGGLFLDTARAVDQGLRMLEAGAAMVDVGGESTRPGSHRTVSAQEEQDRVLPVIEAMRKARPDAVISIDTYKAATAAACLRAGAEIVNDVSGFLWDEAMPALCAAGACGVVLMHTRGTPNEWRGLPKLEGDEVLPLVRDGLRERLAAAMQAGVAAERVALDPGYGFGKVLGENYSLLAGQDALLELGRPLLVGVSRKSFLRKTLERELAHLLREPDDDLTTATMAACTAAVLGGAHIVRVHDVAPALAAVAIADEVLRAG
>Thermomicrobium_roseum
MSSAAVEVPRVDSPPFDRWPWGRRTFVMGIINVTPDSFSGDGLVDRLEEVVERARAMVEAGADILDVGGESTRPGHTPVPAEEELRRVIPAIRAIRAALPDIPISIDTSKAVVAEAALAAGATMINDVRGLTGDPAMASLAAQAGVPVVIMHDREIRRPEELIPRLVRELGQRIDRALAAGVKWERIIIDPGFGFGKEPELNLLLLRRLREVTVLGRPLLVGTSRKRTIGYVLGTPPEDRLEGTAATVALAIANGADIVRVHDVAAMVRVVRMSDAVVRGTW
>Chthonomonas_calidirosea
MSARKRWADDMEAARRGARTLVMGVLNVTPDSFSDGGRYFTLEKAVAHAVEMADAGAHILDIGGESTRPATFASNRPLPAEEELRRILPVVEALRVRLPDMPLSVDTYKAEVAQAVLERGAVLINDISALRADSQMASVVQRFDAWVCLMHMPGLPTALPSAPHYEDVVREVADHLRERVKSAEMAGIAPHKILIDPGIGFGKTPSQNLEILRRLPELHQLGYPLLVGTSRKSFIGKVLGGLPPEERLEGTAATVALAVASGAHVVRVHDVRAMVRVVRMADAVVRGWSG
>Salinispora_tropica
MTDLVQAAFPVVMGILNVTPDSFSDGGRYADLDAAIAHGVRLRGDGAHLVDVGGESTRPGADRVAAETEAARVRPVIRELAAAGVPVSIDTTRARVAELALAAGARVVNDVSGGLADPDMARVVRDAGCPWVLMHWRGHSREMRELARYGDVVADVKAELAQRVEAALAAGVAADRIVIDPGLGFAKTAAHNWELSARLPELLALGYPLLFAASRKSHLGALLAADGAPRPTEGREVATVATSVLAVAAGAWGVRVHDVQATADALAVWQATGSPRLAGASGTRAKGEQR
>Fimbriimonas_ginsengisoli
MKLLLMGILNVTPDSFSDGGRYQNASDAVRFALQMIEDGADLIDVGGESTRPRAEPVSLDDELRRVLPVVEELSAGGIQVSVDTMKPEVARRALAAGARVINDVTALREPEMREICAGAECTVCLMHMKGEPRTMQESPAYEDVVSEVREFLLGAAHQAEAAGVKREKIWLDPGIGFGKTVEHNLALLRNLDKLVETGYPVLVGVSRKSFLGKFSGTGVLPVEERLPGTLAAQVLAQAQGARIIRAHDVLEARRAIDVASAILGYPAGSISAV
>Endozoicomonas_montiporae
MTKLDCAGRTLDLSRTRIMGILNITPDSFYSGSRYQDMDTILRVADSMVNDGVDIFDVGGESTRPGADGKVVTSEMELERVLPVVEALNARFDKVISVDTSSALVMTEVAKIGAGMINDVRALRREGALQAAARTGLPVVLMHSLVDQPEPGFEPHYHNVADEVCQYLLNRVSDCEAAGIPKDRIILDPGFGGGMFGKTPKQNLSLLKHCDKLAGTGFPVLAGLSRKSFMQVQLGKAADELLSGSLAVALMAVQAGARIIRVHDVAETRDVVTMLEAVQQAE
>Frischella_perrara
MEIKFNQYTMDLTFPHVMGILNMTPDSFSDGGHYNNLDAAMHRVDKMIQDGATFIDVGGESTRPGAAEVHVDEELDRVVPIVEKIAKYYDVWISVDTSKPQVMLESAKAGAHLINDIRALTLPGAIEAAQKAGLPVCLMHMQGEPQTMQQSPHYDNDIYHEVDSFFAQHIQRCIDAGIERQKIILDPGFGFGKTLQHNYRLLAKLSDFHHFGLPLLVGMSRKSMIGQVLNVPPLERMIGSVTCAVMAAMKGAQIIRVHDVKETFDALRLVQATLAEQN
>Sulfuritalea_hydrogenivorans
MTQNFHCGRFVLNAGRPLIMGIVNLSDDSFSGDGLQGNTDAAIAQGLRLIEEGAHILDFGAESSRPGAAPVPAQQEIDRLLPVLEALRDCGTPLSIDTVKPEVMRLALAAGADMINDINALRAPGALETVAASKAGICVMHMQGDPGTMQDDPHYSDVVVEVAEFLGERVAAAEAAGITLNRIAVDPGFGFGKTLEHNIELLRRLDELVVPGLPLLVGMSRKSMLGLLTGRAAPDRIFAGIAAHVLAVERGARIVRVHDVAATRDALAVLQAVEDY
>Pleurocapsa_minor
MTPLTIRDHTFHWGERTYLMGILNVTPDSFSDGGEFDTLDAALAQAKKLVADGADIIDVGGQSTRPGAEQISLEEELNRVIPLIKALQEEVSVLISIDTTRASVAQAAVEAGADLVNDISGGTYDNQMLPVVAELGVPIVLMHIRGTPKTMQQLTDYEDLVGEIYQFFEERIEQAIQAGIDRSRLIIDPGIGFAKTYEQSLELLRRLSEFRSLEVPILVGPSRKSFIGRILDRNDPKLRVWGTAAACCAAIAGSADLLRVHDVAEMYDVCRVADAIWRS
>Acidothermus_cellulolyticus
MNTSAAYGELLGFPDIGRCRVMGVLNVTPDSFSDGGQWFETDKAIAHGVDLFRNGADIVDVGGESTRPGALRVDPAEELRRVLPVVRELAAVGPVSIDTMRADVAEAAVDAGAVLVNDVSGGLADPRMIPFIAANRLPYVVMHWRGPSVDMQSRAHYDDIVADVRREISARIDAVLAAGGDFRQIIVDPGIGFAKRPDTDHNWALLKHLDQLGSLGRPVLVGASRKAFLGRLLAGPDGTPRPPMLRDHASSAITALVAAAGAWAVRVHAVEADADAVRVAARWRAQP
>Gynuella_sunshinyii
MFIQGNGRCLSLDKVRVMGILNMTPDSFSDGGRFNGLDKALFHAESMIAAGVDIIDIGGESTRPGAAEVSELEELERVLPVIEKIVSRFDIFVSVDTSRPKVMTAAANAGVNLINDVRALEVPGALQASAATGLPVCLMHMRGSPVSMQNEPEYRDPVSDIIEYLQERVNACLQAGIDATRLLVDPGFGFGKTLDHNLALLARLKEFKSLQLPVLVGMSRKTMIGDILNRPVSERMVGSVAAAVIAAMNGADIVRVHDVKESVEAIKVFNAQRPWQKQAGEVN
>Moritella_viscosa
MQLNLAANSSRVKILDLSQPVVMGILNVTPDSFSDGGQYYALDAAFKQAQKMVDDGAKIIDIGGESTRPGASAVSLEEELARVIPIIKRISTQLDVVISIDTSKAQVMREAIAAGAHIINDVRALQEEGALQAAAELGVPVCLMHMQGKPSTMQDAPSYQDVTAEVIAFLQLRIEDCCNAGIKRENIILDPGFGFGKTLEQNYQLLADTPLFHQFDLPILIGVSRKSMIGNLLQCDESQRLAGSLACANSAATDGAHIFRVHDVLETTDTLAIVAQLKKHRVR
>Martelella_endophytica
MPSVFAPRRLRLAHGRTLTLGPTGVLMAIVNVTPDSFSDGGQFVSVDEAVAFALAAVADGASILDIGGESTRPGADAVSAAEEQARILPVISAIARKTDALISVDTYRAETAEMAISAGAHLINDIAGGTAEPDILRVAARMGAAYCLMHTSRRADKRADPLEDQLAFLEPALAAARAAGISDDQLLIDPGFGFGKDGAENLDIMAHLDVLHRLGLPLLIGTSRKRFVATLSGGDNLSRDFGTAATTVITRMAGGAVFRVHNVSANRAALAFADAMIAREAD
>Jiangella_alkaliphila
MRAGRPARYVAGLPQPPRTLVMGVVNVTPDSFSDGGFWFEPGDAIEHGLQLIEQGADLVDVGGESTRPGAARPSPDEERRRVLPVIRELAAAGAVVSVDTMRAEVAAPALEAGARLVNDVSGGLADPGMLRVVADAGVPVVLMHWRGHSDHMQEQAVYTDVVADVLAELRPRVDAALDAGVRPEHIAVDPGLGFAKTWDHNWTLLARLGELNGLGLPVLVAASRKTFLGELLADPSTGERRPPAGRDAATDALSTTIALAGAWCVRVHTVPATLDAVRVAARLARG
>Kosmotoga_olearia
MGIINVTPDSFYTGSRYQGIEDAVKKAVEMYEEGAKILDIGGESSRPGADPVEPQEEIRRVVPVIKELRKLIPDCFISIDTYHPETAKAALDSGADIVNDITGLRNEKMMRLVYENNAGVILMHMKGTPKTMQNEPYYEDVVSEVKELLKANAEKAVEMGIPSESIVIDPGIGFGKRFEDNLEILRKLDIFKKLGYSVLIGHSRKSFIGYILDLPPEERLEGTLAVSAYCYLKNVEIIRVHDVREHIRLFKVLSALKN
>Magnetococcus_marinus
MSYLDAQGKRRKLAGDRPLIMGIVNVTPDSFSDGGHYHDTGRAVAHAMALVEQGADLLDIGGESTRPGAAMVPVDEELRRVVPVVRAIAAQTKVPISVDTAKGRVMEAALEAGAALINDVTALKGDPLSLRVLRDAHCPVVLMHKKGTPRNMQNSPHYEDVVAEVYGFLGDRMQWCVENGIGRERLVIDPGIGFGKTHGHNLELLAHIGAFTGLAAPLLLGISRKRIVGHLTGCEDAAQRDVGSHLMAALGVQRGANWVRVHDVAGMQQALRCLV
>Amycolatopsis_AA4
MGVLNVTPDSFSDGGRYLDLDQALEHAREMWARGADLIDVGGESTRPGASRVDAETEAARVLPVIRQLASEGVVLSVDTTRAAVAEAAVAAGAKVINDVSGGLADPAMGRVAAETKAPWVLMHWRGHSKDMNALATYTDVVAEVRGELLQRVDEAIAAGVAESEIVLDPGLGFAKHAEHDWALLHGLDSLLQLGFPVLVGASRKRFLGRLLAGKDGVPRPPDGREVATASISALAAAAGAWGVRVHEVGASLDAVAVAAAWQQGRADG
>Endomicrobium_proavitum
MIIRKAAVNNFEDALKLVKKTGSDKFAHKILAKKAVLIAVVIDAIDNRAASILKQEALSAGADAAVNENVSRFKKGFSDTVLFATVKQIEILIKKLCFQPFGLKEVAAHLSEIKDSLLADKKIWKYKKTFIDILSPAVMGIINMDPQSFSGDGLTNADEAVKRAIEFEKAGAKILDIGAESSRPGAKLIDAKTEIKRLLPALKKIKKAVKIPVSIDTYKYETAKAALNEGADIINDIFALQKGKDKLAKLIANSKAGVILMHMQGVPASMQKDPSYKDCVSEVFEFLSQRKKYANSFGIKNEFIAVDPGPGFGKTVEHNLELVKNMSAFSSLGAVVGAVSRKKFIRAASSSEDKTAFVAANFLAAYCGADIVRVHDVKETVNVLKLITSIRRV
>Kiritimatiella_glycovorans
MTPPAEWICRGRRVRTDGPPLVMGVLNVTPDSFSDGGRYLDPDAAVEHALRMAADGAEIIDCGAESTRPGAREVPADEQIRRALPVLRSLARATDALISIDTRSAVVAREALGAGAHIVNDVSALRHDPAMAATAAEFEAGVVLMHMRGTPETMQRETGYTDVAGEVCAHLERRVHAAREAGIAETRIAVDPGIGFGKTAEQNVTLLRALPRLVESGRPVLVGASRKSFIGRLLDRPAGERMAGGLAVALHAAARGARIIRTHDVRETCDALRIWATLAREGKE
>Azoarcus_olearius
MPNFVCGRFELDLTQPRIMAIINVTDDSFSGDGLRGNLDGALNKAERALAEGADILDLGAESTRPGSDPVPEQQEIDRLVPLIEALQGCGVPLSVDTLKPSVMRAALAAGADLINDVNGFRAEGAVEAVAAGTAGLCVMHMQGEPRTMQQAPQYANVVDEVGAFLVQRTEVLLRAGVRRERVLLDPGFGFGKSTEHNLALVRGLGVLRDLGYPLLVGLSRKSLLGAITGKPVEARGPASVAAALMAVQHGAAIVRVHDVAPTRDALAVWQAMS
>Steroidobacter_denitrificans
MQLRCGTRILDLSRPVVMGIVNVTVDSFSDGGRHLDPQCALAHALRMAEAGAGLIDIGAESTRPGAGAVDAGEQIRRAVPVVRALASRSRVPISIDTSQAEVMTAAVEAGAVMINDVRALREPGALEAAACTSAAVCLMHMQGEPRTMQRTPRYTNVVAEVGAFLDERVRACLAAGISRDRLVLDPGIGFGKRLEHNLALLAALPELCRQGLPVLIGVSRKSMFGELLGRAVEQRLAGSLAGAVAGVLAGASIVRAHDVAESCDALRVIEALRQAGYAPERRNSESWIKGQT
>Microbulbifer_thermotolerans
MQLVCGKHTLDLTNPVVMGILNTTPDSFSDGGNCYSAGSLDLDLALRRAEQMLREGAAIIDVGGESTRPGALPVGEQEELDRVLPVVEAINNRFDVVISVDTSTPSVMTAAAAAGAGLINDVRALERPGALEAAAASGLPVCLMHMQGQPGDMQLAPHYEDVVREVGTYFSARMRACEAAGIPRERVILDPGFGFGKDDNHHLALMRNLAALAPPDVPLLVGVSRKSMIGRLLNRELHERLPGSLALAMLAAERGAKILRVHDVAATVDVLRMWAIVEGGALSS
>Limnochorda_pilosa
MARSGPWMPMETNIQAWLIDAGGVSEAFGSRGRAGETPPRPGLRVKVAGASLERLQALAEAAGPLGIEVRWDWGASGGTPGAERPPGPLPVPEAARVRNEPPGRWSQDAADGQGLMLGGSQEQLQALVERWQDLDPQAALALEAGLRAGLSRPERFRARGTVYPLARFPYLLGILNVTTDSFYSGARHFGTDAALRRAEQVAREGGDWIEVGGESARGGTPLSPEAEAERVAPVVAALRARIPLPVAVDTYKPQVARAAVEAGASLINDISGGADPEMFRVARETGAALVLMHLTARPKEEYEDPGYPSTLDAVRWFLGERLALAREAGVEEEQLLVDPGLNFGKHPRRDLEIMRSLKSFSALGRPLYLATSRKDYLRDLLGLPPEELLEATEAAVAFAVLQGVQLFRVHDVAAVARVRAVAWAIHEAVAAGARG
>Gloeomargarita_lithophora
MGIVNVTPDSFSDGGQYFDLDSAVHQGKKLVAEGADILDIGGQSTRPGAVIISLEEELRRVIPVVQALAPEITMPISVDTTRSLVAAQAITAGATWVNDVSGGTDDPELLHVVARSGATLVLMHRRGTSETMQNLTNYQDLMGEIWAFLAQQRDKAQQLGIEKIILDPGVGFAKNTEQNLTLLRELAHFQNLNCPILVGPSRKSFIGQILNQPDPQNRVWGTAAACCAAIAQGADILRVHDVAEIKQVIQVADALWRGHGVAS
>Nakamurella_multipartita
MGVVNVTADSFSDGGRYLAAPAAVERGLALVAAGADLVDVGGESTRPGAHRVAAEVEAARVVPVVGALAAQGVRCSVDTTRAEVAAAAVAAGARIVNDVSGGLADPEMAAAVADAGVAWILMHWRGHSASMDDLAVYDDVVDDVRRELSARVEAALAAGVREDAIVLDPGLGFAKTAEHNWALLRALPSITGLDGPGWGLPVLVGASRKRFLGALLADAAGPRPPAGREAATTVISGLAAAAGAWGVRVHEAADSLDAVRVAAAVTGRGPVRRLDPERLCHHSPGYDAPADPVTGGADRGSE
>Parvularcula_bermudensis
MGDPAPCLGVRGSSVGPRGRGLCGVIDPSLQIVGILNVTPDSFSDGGRYKGLDAALSQAERLAAEGATIIDIGGESTRPGAKPVASAEEQSRVIPVIRALRRELPDIPLSIDTRRPETARAAMGEGASIWNDVSALTFAEDSLATAADLGVRVILMHAQGDPQTMQCAPRYTDVVEEVFAFLAARIAVCEAAGIPKNRLIVDPGIGFGKTLDHNLALLSGLDRFTALGPPLLIGASRKRFIAALDREGPAAERLGGSVAAVIESYRRGAKLFRVHDVAATRQALAVAAAISPPDEAL
>Thioploca_ingrica
MGILNVTPDSFSDGGQFLSLNAALQRAQRLIAAGADIIDIGGESTRPLAPSVSVTAELDRVMPVLEKIRQEWPVLISVDTSKAEVMCEAIAAGADIINDVKALRNEGSLAAVAAADKVRICLMHMQGEPRTMQQNPHYDNVVHEVKVFLLERVQACLAAGISPNRLWLDPGFGFGKTVAHNLLLLKHLSALTQLGYPVVVGVSRKSLLGQLLNKPVTERLYGGLALAVFAVSQGAQIIRTHDVAATVDALKVTQAVLQATDKI
>Halioglobus_pacificus
MGVINTTPDSFSDGGTLYSGESLDLDCALRRAVEMVNGGAAILDVGGESTRPGAQPVSTAMEMDRVLPLVERITAELDVVVSVDTSSPAVMTEAAACGAGLINDVRALRRAGALEAAAASGLPVCLMHMQGEPAAMQDAPCYENVVEEVAAFLQARVEACVSAGIARSRLLLDPGFGFGKSVQHNLDLLAGLPQLKALGLPLLAGLSRKSLIGKLIGREVHERMPAGLALAVLAAERGAVIIRTHDVVETADALAMYAALIERKES
>Methylocystis_bryophila
MGIVNVTPDSFSDGGLFLAREAALAQAKKLVADGADIVDIGAESTRPGHVPVSTEEEWRRLEPLLASLVNEAGAPVSIDTYKAETARRALAAGVVMINDIWGLQRDPAMAEVVAEAQASIVIMHNREAAEDSIDIVDDMQRFFERSLEIARRAGVADRLILLDPGVGFGKTRAQNYAALRAIPQLRRLGFPVLVGVSRKSIFRDLAGEQIDGRLIGTLAANIVAAGLGAQLFRVHDALEHKAAFAVLEALQFGEQ
>Oleiphilus_messinensis
MRIGSRQFEDGLPLVMGVLNVTPDSFSDGGRFTQGDVALKQAERMVSEGASIIDIGGESTRPGAKPVSVQEEVDRVMPIVERVNGELDVAISVDTSSPELMALAISAGVDLINDVRALTSSGAIESVLSADVSVCLMHMQGTPGTMQSNPDYDSVTGEVFRFLEARTQACIEAGIERARIILDPGFGFGKKLEHNLSLLANLGDLSALNQPILIGVSRKSMFGDLLGRPVDERLIGSVVAAALAVERGASIIRVHDVGETLDALKVVTAVRNVGNGK
>Granulosicoccus_antarcticus
MGILNVTPDSFSDGGRFDTLDKALAQVESMLSAGADIIDIGGESTRPGAAAVSEQQEMDRVLPVIEAISNRFDTIVSLDTSRPTLMREGAAVGVGMINDVRALCMPGALAAAAATGLPVCLMHMKGEPRTMQQEPVYADVLVEVGQFLAERRQVCIAGGVAESSIVLDPGFGFGKTLKHNLTLLKYLSRLGNGSPLLTGLSRKRMFAQILGSDSVDRVTASVSAALLCVQNGASIVRVHDVAPTVQALAVYRAVQEC
>Halomonas_campaniensis
MRCGRHSLDLSFPRVMGILNVTPDSFSDGGQHVGLDSALHHAEQMLAEGAAMIDVGGESTRPGASPVSEQEELDRVAPVVEALVHELDALVSVDTSSPVVMREVSALGAGMINDVRALEREGALGAAASTGLPVCLMHRQGEPQDMQQSPYYGQPVERVVADYLAERVAACEAVGIRRSRLLIDPGFGFGKTIEHNLRLLKYMDELRALELPLLVGMSRKSMIGKVLGRPVEERLAGGLALAAMAVERGANILRVHDVGPTVDAVNMAWAVLQEGCETQLNKEMMP
>Streptococcus_pyogenes
MKIGKFVIEGNAAIMGILNVTPDSFSDGGSYTTVQKALDHVEQMIADGAKIIDVGGESTRPGCQFVSATDEIDRVVPVIKAIKENYDILISIDTYKTETARAALEAGADILNDVWAGLYDGQMFALAAEYDAPIILMHNQDEEVYQEVTQDVCDFLGNRAQAALDAGVPKNNIWVDPGFGFAKSVQQNTELLKGLDRVCQLGYPVLFGISRKRVVDALLGGNTKAKERDGATAALSAYALGKGCQIVRVHDVKANQDIVAVLSQLM
>Bacillus_anthracis
MCSLKWDYDLRCGEYTLNLNEKTLIMGILNVTPDSFSDGGSYNEVDAAVRHAKEMRDEGAHIIDIGGESTRPGFAKVSVEEEIKRVVPMIQAVSKEVKLPISIDTYKAEVAKQAIEAGAHIINDIWGAKAEPKIAEVAAHYDVPIILMHNRDNMNYRNLMADMIADLYDSIKIAKDAGVRDENIILDPGIGFAKTPEQNLEAMRNLEQLNVLGYPVLLGTSRKSFIGHVLDLPVEERLEGTGATVCLGIEKGCEFVRVHDVKEMSRMAKMMDAMIGKGVK
>Tropheryma_whipplei
MMNMSYTPDPFPPPNVMGILNITDDSFSDGGLFLDPSAAITQGRKLFAEGASIIDVGGESTRPGAERISVEEEKKRVLPVVRELLSEGIHVSLDTMNADTAKEGLSMGVAIINDVSAGKADPDMLRVIADAGCKYIAMHWRGHSMFMDSLAHYDDVVSDVLRELKFDIERITAAGVKSDQIILDPGFGFSKTSDHNWQLFRNLDCFVKLGFPVLIGLSRKRFLSRVFKGHDFSPKDSKNVGGLDNREILARDLPSGILSAIAITRGAWGVRVHDVASAHTALRTLQLAQYGSVYQAHKRAANTGIDTAIPGQGNTDDTTASSNHTNNSETGASLKSGVSQVRNMIAPPVIKIRSLRVYAYHGVYRSERDYGQQFIIDADIQLKHFPEDKIDSTLDYDSLTGKFVQYATASSVNLIETLADHLAKIAVLDPMVEWVSLSITKPNPPLAYMKQSNTAACHAMHKPDTRGDYAKEHTNLTGLQLSCTVRKVRSESVTRVYIGIGANVGNCLDNVQRAIKDIADHPMIELVSLGRLFRTTAVVGESLDESLPVFLNTAIAIDTALSMQDLLALMLCIEKKLGRTRHSRTRHSLSSAQDAHQADSTSDNPNQLHYPCAGRQGIQQPLHSSTLAHTQDGFVNRHIDLDILLAEGVQITEHGLCIPHPRLSKRAFALLPLESIDPDLHIPGHGPITDLIHGLPEDQISSVATLRDSGYELFRHSITRLNNCSAHNKAYVTPSAGQNYDSEQDFDAGLSHTESRGKTEPHGKYE
>Sul4_Uncultured
MSTTLTSFKWGERTYIMGILNVTPDSFSGDGVMVEEDVIAKAVAQAKQFVADGADIIDIGGESTRPGSSPISAEEELARVLPVVQAVRQAVDVVISIDSYRASVAEAALAAGASWLNDVWGLRMDPDMAGLAAQAGCPIVLMHNRSKPKNIAQEKKLGGRFIGVKYDDLITDVKRELQESIDIALKAGVKESQIILDPGIGFGKTVEQSLQLLDQINQFKTMGFPILIGPSRKSFIGYTLDLPPDQRIEGTAATVAIGIDRGADVVRVHDVKAIVRVARMTDAIVRR
>R_Amycolatopsis_AA4
MVYPLALSGESGHRPRLVGIVNVTADSFSDGGRFLAPENALAQARRLLAAGADVVELGPAASHPSAEPVTADEEVRRLDLVLDQLVAEDIPVSVDSFQPQTHVFAAARGAMFLNDIHGFPDPERYAELADTGCRLVVMHSVRRQEPATDPRAVLTALERFFDQRLAALQAAGIDRERLIIDPGLGYFLGTTPEPSLAVLSALRTIQARFGVPVMVSPSRKSFLRAITGRALAEIGPASLAAELYAASHRVDFIRTHDVAALRDALTVLAALDQYPGASR
>Candidatus_Phaeomarinobacter_ectocarpi
MTASPTLFGILNVTADSFSDGGKYLEADAALAHARALMAQGADVIDLGAASSHPDSADVGAAEEISRLARIVPQLVAADIPVSIDSFEPDVQLWALGQGVAYLNDIQGFPHSEIYPALASASAKLVIMHGVQGRGRARRQDVPADQIWDRIFNFFDDRLDGLAASGIARERLVLDPGMGFFLGTDPEVSLEVLRHVGRLEARYDLPVLISVSRKSFLRAMTGRDVADIGPATLAAEMFAAAAGAGYIRTHAPGALKDALAVSAALQPKTR
>Leptospira_santarosai
MESKYDLNSAAYSPTIFGVLNITEDSFSDGGRYLTRKASSEKADSLLTQGANVVDIGAQSSNIRANTVGSEIEWMRMKDLIPNLVAKGARVSVDSFQPEVIANSLDAGVEFINHIRGFVDKESVREVSKYAGTNRKFIVMYSHNHANRPDAQSHLTPQNVISEIVRFFRERKKVLLNEGITQEQLIFDPGMGFFLSPDFQVSFEVLRKIRTLREEFSPMMVSVTKKSFLGNALGGLEVDEREIATVIAELYLSIQNVEYIRTHEPKNLKQALEIWSLFRL
>Leptospira_alstonii
METSKEPNSSIHSPVIFGVLNITEDSFSDGGKYLTLSASQNKANSLLSQGAEVVDIGAQSSNVQSGLVGPEIEWVRMKELIPKLVEDKVRVSVDSFQPEVIRKSLEAGVEFINHIRGFVDKESIQEAAKFSQTNRKFILMYSHNHSNRPERTSHLTKENVINEIKIFFRERKKEMLESGISQEQLIFDPGMGFFLSPDFQISFEVLRKIKELQEEFSPMMVSVTKKSFLGNALGGLEVSEREIATVITELYLSLQNVEYIRTHEPKNLKQALTIWNFLQSK
>Leptospira_biflexa
MAEIFGILNITTDSFSDGGKYINPDDAIKKGVQLLQEGADWLDVSGQSSNIAANLVTEEEEWKRVEPVIRYFVPKGVRISLDSFRPNVQKKAIEAGVRCLNDITGFTYEGDREFLKTYGAKHSDLKFIIMHSHNRNIAKMKSTLSPEKVIKKIQIFFRDRRNDLTAMGISESSIFFDPGMGFFLSDDPMVSFRVLQDLEILKLEFPQLMVSVSRKSFLGNVLGNLPIEDREFATLACELHLLKNKIPFIRTHNVLKLRHAEKIWNLCQESE
>Sphaerochaeta_pleomorpha
MERNLRCNTDARAAYLKRIYMNTSITMADKTWEWGKRTYIMGILNVTPDSFSDGGRYSNREIAVDHALQMVSEGADIIDIGGESTRPGTTVPLPEDEEIERIIPVIARLSKQSTIPISVDTYKAKTAEYAVKAGAHMINDIWGLKKDPEMASVVASCNVPICLMHNRPNTDYDNLIKDILLDLEESIELAIQAGVRDEHIILDPGIGFGKTWEQNLQVMRNLEMFKTLGYPILLGASRKSFIGKILGLEVQDRLEGTLSVTSIGIMKGVDIVRVHDVLQNVRVATMTDRIVR
>Treponema_brennaborense
MKQTLPLRCHAGIEECRISTELPAFVMGIINVTPDSFWEGSRSFRTDAAEKALEMIAGGADVIDIGGESSRPGAAYVGADEELRRILPVIEEIRRHSDCPISVDTRKKTVMQAAHEAGADILNDISALEDDPELGPYAAAEKIPVILMHKRGIPAIMQNNTAYENVFEEVDSYLRQRAQYALQCGIAEDRIILDPGIGFGKDFAANRTLILRCGELGGGRFPVLMALSRKTCVGDMTGKSIADRLAGTLAANLLSVQNGAVILRVHDVKETRDMLCVMEKLRR
>Spirochaeta_africana
MEAAASLIMGIVNRTPDSFYAESRSVPHGDDPAQALGLVAEGADILDIGGESSRPGSEYVPAEEETRRVVPFIRELRRHVAVPISVDTRKRAVAEAALDAGANMINDISALRDDPDLARLAAERQVPVVLMHMAGTPRTMQLNPHYNDVVAEVERFLLDAAERALAAGIRAADIILDPGIGFGKTLQHNIQLMQALPRLRGHGFRLLLGLSRKTMIGMLVGSPDAPAPVQERLIGSVVANLYGADCGADILRVHDVAATRQALAVLSVLRGREGSP
>Treponema_OMZ_838
MRLHLDCGKGHIIKTDLPAFIMGIVNATPDSFYEPSRSISLEKGLERVLALEAEGTDIIDIGGESSRPGSSYISEEEELERVIPLIEAVRKRSAIPISVDTRKAAVMKAAFKAGATLCNDISALTDDPALGTLIAEESGAVVLMHKQGTPPTMQQNVPQYGNVVTEVRDYLEERAAYALNCGIAHECIIIDYGIGFGKTVEDNYRLITASAYFTGLGYPLLAGLSRKSFIGAVTGGSPEQRLAGTLAATMYAVQQGASIVRVHDVAETRELLLVLKELQKYGTT
>Treponema_succinifaciens
MKTLNLASRKISTDFPAFVMGIVNCTPDSFFSGSRGGAERAFELIGEGADILDLGGESTRPGSDYVSAEEEIKRIVPVIEKIRRKSDIPISVDTRKKSVMQAAFNSGADILNDISALEDEPELAFFAAEKKIPVILMHKRGIPSTMQADTEYKNIFNEVSSYLEQRAEFAIKNGIEKEKIIVDPGIGFGKNLEGNLNLISNCGSLCGGKFPVLMALSRKSCIGQVTGRKVQDRLFGTLAADLISVLKGAFMVRVHDIAPCKDTLAVLKSLLKYESV
>Spirochaeta_thermophila
MRAPSACLWYTAPMKALRLASGALLPYERRPLIMGIVNTTPDSFYPGSRASGEEAVRRAVALVEEGADLLDIGAESSRPGSDYVSEEEELARLVPVVREVRRLVDVPISVDTRKARVAREALDAGADIVNDISALRDDPDLARLVAERGVPVVLMHMRGTPRTMQIDPHYDDPVEEVRRELLSFVEHALEAGVHRDQIIIDPGFGFGKRREDNLLLLKHLDVFVSTGYPVLVGVSRKSFIGLTLGREVEERLSGTLACHYHAALKGAAILRVHDVKATRDLILMKEAVEGATLPSGPAAES
>Treponema_caldarium
MTTQISLPNGQVLNLAGPPLVMAIVNCTEDSFYAPSRAQAQQAVDRALEAVAEGADIIDFGAESTRPGAEYVDEEEELKRVVPVVQAFCRQSSVPVSVDTRKANVARAALDAGAQIINDISALYDDPNMAPLCAQAKVPVVLMHKKGIPATMQHQPYYDDVVREVNEFLIKAAKNAEQAGIEHDSIILDPGIGFGKRLEDNLDLLAHLADIGNRDYPILIGLSRKSFLGAITGRGPEERLAGTLAAHAAVFYQGAKIFRVHDVKETVDLIKVLNAIEQRKG
>Chlamydophila_caviae
MTTAQFICLSLGSNLGNRFEIFRKAFALLKELEIEDLQSSIILETKALLLPGSPKEWDLPFFNSVLIGKTTLSPKQLLSGVKQIERRLGRDVNALPWSPRVLDIDILLYGDENHQQEDVKIPHERITERPFLLSLIASLCPTRIFHKPGSEYHLKSFGEIAHLLPCPQEMILNSFSPNTLLMGVVNVTDNSISDEGLYLEASKAVAHAEKLFAQGASVIDFGGQATNPKVQQLLNVEQEWSRLEPVLKLLAEKWAGRRQYPDISLDTFYPEIIKRALEIYPIRWINDVSGGSKEMAEIARDANLLLVINHSCSLPPRPDKTLAFTTCASDQLLSWGEKQIEAFVALGLRQDQIIFDPGIGFGTTQIQALNVLHKMKKFRKLGCATLVGHSRKSCFSLLGKYDAKDRDWETVSLSVLLQQQGVNYLRVHDVEANQRVLSAAAWSGVHV
>Chlamydia_felis
MTTLHSVCLSLGSNLGNRFENFRKAYSLLKELNIEDLQSSVILETKALLLPGSPKEWDLPFFNSVLIGKTTLSPQELLLGIKQIERRLGRDLDAPVWSPRVLDIDILLYGDEICQQDHITIPHKRILERPFLLSLLASLCPTRKLYQPGSECHLKTFGEISHLIPCPQEMILNSFSPSTLLMGIVNVTDNSISDGGLYLDPEKAVAHAEQLLAKGASVIDFGAQATNPKVKHLLDVDQEWKRLEPVLNLLADKWSGRNQYPDISLDTFYPEIIRRALEVYPIRWINDVSGGSKEMAKIARDANLRLVINHSCSLPPCPNKTLELSTCAAEQLFSWGEKQIEAFTALGLNLDQIIFDPGIGFGTSPIQALHVLHRMKKFRGLGCATLVGHSRKSCFSLLGKHDAKDRDWETVSLSVLLQQQGVNFLRVHDVEANQRVLSAAAWPGVYV
>Chlamydophila_pneumoniae
MSEPRFVCLSLGSNLGNRFKNLQIARTLLGEQAVLGLRSSVILETEALLLPGSPPEWDLPYFNSVLVGETTLSLRELLVTIKQIEKVVGRAEESPPWSPRTIDIDILLYGDESFCCDHTEITIPLSNLLSRPFLIALIASLCPYRRFCTQGSPYHNFTFGELAHHLPSPPGMIRRSLSPDTMLMGVVNVTNDSMSDGGMFLDPEKAVAQAEKLFTEGAAVIDFGAQATNPKVKQFLSVDQEWERLEPVLRLLKETWSNRKQYPIISLDTFYPEIILRAMDIYPIQWINDVSGGSQSMAEVARDCELSLVMNHSSSLPVDPKNILSFSVPIGEQLLSWGEKQLKMFSDVGLNANQVIFDPGIGFGKGAAQSLATLYEIAKFKRLGCPILIGHSRKSFLSLFGNHDPKDRDWETVGLSILLQQQGVDYLRVHNVAAHQKALSVAACEACAPI
>Waddlia_chondrophila
MAILKTQIMGVLNATPDSFYSQSRCFRNDLAIARGLELFQKGADIIDIGGESTRPYADPVSEEEELERVVPVIKALKKQLTIPLSIDTMKAKVAKAALDAGASIINDVSGLQDPEMIAMAADTGARICVMHMQGTPKTMQANPIYPKGIIKELLFWFEDKLKALQKAGIKENNIIIDPGIGFGKTVEDNYQILHNLQKFKELGFPVLLGLSRKSFMGKVLNKPPEDLLAPTIALGALAMKENIDILRVHDVEEHRSTAVIMEKFLSCSEMKGRHINA
>Chlamydia_psittaci
MITKHFICLSLGSNLGNRFENFRRAFSLLKELGIEDLQSSIILETKALLLPDSPKEWDLPFFNSVLIGRTALSPKELLSGIKHIERKLGRDPNALPWSPRILDVDILLYGDENYQQDDIIIPHHRILERPFLLSLVASLCPTRKLHQPDSEFHLKTFGEIAHCLPCPQEIILNSFSPTTFLMGIVNVTDNSISDGGLYIDPSKAVAHAERLFAQGASVIDFGAQATNPKIKQLIDVDQEWARLEPVLKLLAEKWSGCMQCPDVSLDTFYPEIIKRALEIYPIRWINDVSGGSKEMAEIARDANLLLVINHSCSLPPRPDKTLAFTTCASDQLLSWGKQQIEAFVALGLSKDQIIFDPGIGFGTTPIQALNVLHRMEKFRELGCATLVGHSRKSCFSLLGKYDAKDRDWETVSLSVLLQQQGVNYLRVHDVEANHRVLSAAAWPGVYV
>Chlamydia_avium
MTSPRFVCLSLGSNLGNRFDNFRKAYLNLKELGIQDLQSSVILETKALLLPNSPETWDLPFFNSVIIGKTSLSPSELLKKLKNIENLLGRDLHAPAWSPRTLDIDILLYGDGDYQDKDLTIPHSGLLKRPFLISLIAALCPDRQLYQPNSPYHLKTFGEIAHLCPCPREMILNAFSPTTFCMGIVNVTDNSMSDGGEYLDPNKAVEHAEKLFSQGASIIDFGAQSTNPKVKQFLSVEEEWKRLEPVLQLLSCRWSGCAQYPYISIDTFYPEIAIRACNIYPIHWINDVSGGSEKMIEVAKELGTCLVVNHSCSLPPCPEATLDFTSSPVDQLLDWGRRKIEFCDHLGLDCSQIIFDPGIGFGTTSIQAMYILQKMQMFRELGCPLLVGHSRKSCFSLLGKYDPKDRDWETAAISILLQQQRVDYLRVHDVAHNQRALSASAWCGQSV
>Chlamydia_gallinacea
MTSLHFVCLSLGSNLGNRFDHFRKAYFHLKELGIKDLKSSVILETQAIMLPGSPKIWDLPFLNSVVIGKTELSPTQLLKKLKSIESLLGRDLCAPSWSPRTLDIDILLYGDRDYQNDNVVIPHSRLLERPFLISLIAALCEDLQFYQPSSPYHLKTFGEIAHLCPCPEEMILNAFSPQTFCMGIVNITDNSLSDGGRYLDPEHAVTHTEKLFAQGASIIDLGAQSTNPKVQRFLSLEEEWARLAPVLQLLSSRWSGYAQYPDISIDTFYPEIAMRASELYPIRWINDVSGGSKEMIQVAKELGTFLVVNHSCSLPPCSEDTLGFTSSPLSQLFDWGKRKIDFCDRLGLDCSQIIFDPGIGFGTTSIQAMRILREMQVFHGLNCPLLVGHSRKSYLSLLGKYDPKDRDWETASLSVLLQQQGVEYLRVHDVAHNQRVLSAAAWGGLSI
>Chlamydia_muridarum
MTTWNFVCLGLGSNLGNRHEYIKRAYESLKKAGIRNLKSSVILETKALLLEGSPKEWDLPYFNCVAIGETQLSPDELVKEIKMIENRLSRDSSLKWGPRSIDIDVLLYGDESYSCCSERCIIPHPRLLERPFLLSMMASLCPYRYFRLRGSPYDGKTFAELAAIYPLTEKDVLGSFAPTTQIMGIVNVTDDSISDTGLFLEAKRAAAHAERLFAEGASIIDLGAQATNPRVRDLGSVEQEWERLEPVLQILAESWKDAKQYPDVSIDTFRPEVIRRAIQVFPIRWINDVSGGSLEMAHLAKDLGLRLLINHSCSLPPRPDCVLSYEESPVTQMLRWGESQLETFAQIGLDTSWQVVFDPGIGFGKTPVQSMQLMEGVAKFKHILKCPVLIGHSRKSCLSLLGRFSSQDRDWETIGCSVALHNQGVDYLRVHQVEGNRRVLAAAAWSGMPV
>Bacteroides_fragilis
MDSTIFKSLNVNGRLLDLSIPQVMGILNVTPDSFYAGSRSRTEADIAARARQILDEGASMIDIGAYSSRPNAEHISPEEEMRRLRTGLEILNRNHPGAIISVDTFRAGVAEECVKEYGVAIINDISAGEMDEQMFPTVARLNVPYIMMHMQGTPQNMQKEPHYENLLKEVFIYFARKVQQLRDLGVKDIILDPGFGFGKTLEHNYELMAHLEEFGIFELPLLVGVSRKSMIYRLFGTTPQEALNGTTVLDTVALMKGADILRVHDVREAVESVRLIEKLKSVSACS
>Sul2_Ecoli
MNKSLIIFGIVNITSDSFSDGGRYLAPDAAIAQARKLMAEGADVIDLVRHPAIPTPRLFRPTQKSRVCAGAGRAQADGIPVSLDSYQPATQAYALSRGVAYLNDIRGFPDAAFYPQLAKSSAKLVVMHSVQDGQADRREAPAGDIMDHIAAFFDARIAALTGAGIKRNRLVLDPGMGFFLGAAPETSLSVLARFDELRLRFDLPVLLSVSRKSFLRALTGRGPGVSGPRHSLQSLPPPQVELTSSAHTSRAPCATGWRYWRR
>Sul2_Pmultocida
MNKSLIIFGIVNITSDSFSDGGRYLAPDAAIAQARKLMAEGADVIDLGPASSNPDAAPVSSDTEIARIAPVLDALKADGIPVSLDSYQPATQAYALSRGVAYLNDIRGFPDTAFYPQLAKSSAKLVVMHSVQDGQADRREAPAGDIMDHIAAFFDARIAALTGAGIKRNRLVLDPGMGFFLGAAPETSLSVLARFDELRLRFDLPVLLSVSRKSFLRALTGRGPGDVGAATLAAELAAAAGGADFIRTHEPRPLRDGLAVLAALKETARIR
>Sul2_Apleuropneumoniae
MKHKNRELVLFFAITFYYSLFFYFKCSTDPIIEAPMNKSLIIFGIVNITSDSFSDGGRYLAPDAAIAQARKLMAEGADVIDLGPASSNPDAAPVSSDTEIARIAPVLDALKADGIPVSLDSYQPATQAYALSRGVAYLNDIRGFPDAAFYPQLAKSSAKLVVMHSVQDGQADRREAPAGDIMDHIAAFFDARIAALTGAGIKRNRLVLDPGMGFFLGAAPETSLSVLARFDELRLRFDLPVLLSVSRKSFLRALTGRGPGDVGAATLAAELAAAAGGADFIRTHEPRPLRDGLAVLAALKETARIRYQKTEGTSIESN
>Sul1_Ecoli
MVTVFGILNLTEDSFFDESRRLDPAGAVTAAIEMLRVGSDVVDVGPAASHPDARPVSPADEIRRIAPLLDALSDQMHRVSIDSFQPETQRYALKRGVGYLNDIQGFPDPALYPDIAEADCRLVVMHSAQRDGIATRTGHLRPEDALDEIVRFFEARVSALRRSGVAADRLILDPGMGFFLSPAPETSLHVLSNLQKLKSALGLPLLVSVSRKSFLGATVGLPVKDLGPASLAAELHAIGN
>Sul1_Ecloacae
MGLCRYGAHNCCLFARPIPIVEVAAEADAMVTVFGILNLTEDSFFDESRRLDPAGAVTAAIEMLRVGSDVVDVGPAASHPDARPVSPADEIRRIAPLLDALSDQMHRVSIDSFQPETQRYALKRGVGYLNDIQGFPDPALYPDIAEADCRLVVMHSAQRDGIATRTGHLRPEDALDEIVRFFEARVSALRRSGVAADRLILDPGLGFFLSPAPETSLHVLSNLQKLKSALGLPLLVSVSRKSFLGATVGLPVKDLGPASLAAELHAIGNGADYVRTHAPGDLRSAITFSETLAKFRSRDARDRGLDHA
>Sul1_Uncultured
MLPFCSPDPHRGSRCGGRRHGDGVRHSESPAGAVTAAIEMLRVGSDVVDVGPAASHPDARPVSPADEIRRIAPLLDALSDQMHRVSIDSFQPETQRYALKRGVGYLNDIQGFPDPALYPDIAEADCRLVVMHSAQRDGIATRTGHLRPEDALDEIVRFFEARVSALRRSGVAADRLILDPGMGFFLSPAPETSLHVLSNLQKLKSALGLPLLVSVSRKSFLGATVGLPVKDLGPASLAAELHAIGNGADYVRTHAPGDLRSAITFSETLAKFRSRDARDRGLDHA
>Sul3_Ecoli
MHTWLRFGEIMRGSLSALHLVEDGADVIDLGAASSNPDTTEVGVVEEIKRLKPVIKALKEKGISISVDTFKPEVQSFCIEQKVDFINDIQGFPYPEIYSGLAKSDCKLVLMHSVQRIGAATKVETNPEEVFTSMMEFFKERIAALVEAGVKRERIILDPGMGFFLGSNPETSILVLKRFPEIQEAFNLQVMIAVSRKSFLGKITGTDVKSRLAPTLAAEMYAYKKGADYLRTHDVKSLSDALKISKALG
